# Supplementary material for: Genomic regulation of Krüppel-like-factor family members by corticosteroid receptors in the rat brain
Source: Neurobiol Stress. 2023 Mar 7;23:100532. doi: 10.1016/j.ynstr.2023.100532 (PMC10024234; doi:10.1016/j.ynstr.2023.100532)
Supplement: Multimedia component 1 [file mmc1.xlsx]

## Sheet: Sheet1
Gene symbol	Ensemble gene ID	Region	Forward primer sequence	Reverse primer sequence	Probe sequence
Klf2	ENSRNOG00000014205	GRE	TCGGGTGAGCACAGTAGTGACT	TCAGGCCCCGGGAAAC	CAGACTCCCCATGCATCGGTCCA
Klf9	ENSRNOG00000014215	GRE	TGCGGTGCGGACTATGTTTAG	ATCCTCGAAGATCAGGAAAACCT	TCATCGCGACACCCTCTACTCTGCAG
Klf15	ENSRNOG00000017808	GRE1	TCAGGGAGGACTCTTATTTTGAAGA	CCCCCATTCGCCACCCCC	CATTGGGTCAGCGTGCAA
Klf15	ENSRNOG00000017808	GRE2	ACTGGGCCCTGAGTTCCTAAA	TTGCCCAAGCCCTTACCCTACCCC	AGCAGTCCCCAGGGTTGAG
