# Supplementary material for: Genomic regulation of Krüppel-like-factor family members by corticosteroid receptors in the rat brain
Source: Neurobiol Stress. 2023 Mar 7;23:100532. doi: 10.1016/j.ynstr.2023.100532 (PMC10024234; doi:10.1016/j.ynstr.2023.100532)
Supplement: Multimedia component 2 [file mmc2.xlsx]

## Sheet: Sheet1
Gene symbol	RNA	Accession number	Forward primer sequence	Reverse primer sequence	Probe sequence	Efficiency (%)
Klf2	hnRNA	NM_001007684.1	ACCAACTGCGGCAAGACCTA	CTGAACTCGCTCCCATCCAT	CGCCTGGCCTCACTCCCCG	0.94
Klf4	hnRNA	NM_053713.1	GCGGGAAGGGAGAAGACACT	CCCCATCTGCAGAAATCTAAAGG	CGTCCAGCAGGTGCCCCGA	0.9
Klf9	hnRNA	NM_057211.1	TGTTATGTCCTGGTTTCCTTCTCTT	CGAGCGCGAGAACTTTTTAAG	TCCCCTGCACGTGGCCAGACT	0.91
Klf15	hnRNA	NM_053536.1	TGGCACTGGCTTTGAAGTCA	AACTCATCTGAGCGTGAAAACCT	CCCACGATGGCCTGGCTGACC	0.94
Klf2	mRNA	NM_001007684.1	TGAGAAGCCTTATCATTGCAACTG	CCGTGTGCTTGCGGTAGTG	CGCGCGCTCTGACGAGCTTACC	0.93
Klf4	mRNA	NM_053713.1	GGCCCAGCTACCCTCCTTT	GGATCCCGGTGGCATGA	TGCCAGACCAGATGCAGTCGCAA	0.98
Klf9	mRNA	NM_057211.1	CCATTACAGAGTGCATACAGGTGAA	CGAGCGCGAGAACTTTTTAAG	CCTTCCCCTGCACGTGGCCA	1
Klf15	mRNA	NM_053536.1	GCTGCGGCTGGAGGTTTT	TTCACACCCGAGTGAGATCGT	CGCTCAGATGAGTTGTCACGGCACC	1.01
