# Supplementary material for: Genomic regulation of Krüppel-like-factor family members by corticosteroid receptors in the rat brain
Source: Neurobiol Stress. 2023 Mar 7;23:100532. doi: 10.1016/j.ynstr.2023.100532 (PMC10024234; doi:10.1016/j.ynstr.2023.100532)
Supplement: Multimedia component 3 [file mmc3.xlsx]

## Sheet: Sheet1
Gene symbol	RNA	Accession number	Forward primer sequence	Reverse primer sequence	Probe sequence	Efficiency (%)
CyPA	hnRNA	NM_017101.1	AGCATACAGGTCCTGGCATCTT	CTTTCAACTGATCCATTCATTTTTTC	CATGGCAAATGCTGGACCAAACACAAA	0.9
Hprt1	hnRNA	NM_012583.2	TGTGCTTGCAGACCAAATACTCTTA	CGTGGATCAAGACGAGACATTG	CCACTGAGTCACCTCCCCAATGCC	0.9
Ywhaz	hnRNA	NM_013011.3	GGGCACATGTGTCCGATACTG	CACCCTAGGGACAGCTTACAACA	CGCGATTGGATCCCCCGGAAT	0.9
Gapdh	mRNA	NM_017008.4	AAGAGAGAGGCCCTCAGTTGCT	ATTGTGAGGGAGATGCTCAGTGT	AGTCCCCATCCCAACTCAGCCCC	0.9
Hprt1	mRNA	NM_012583.2	CCTCCTCAGACCGCTTTTCC	CATAACCTGGTTCATCATCACTAATCA	CATGTCGACCCTCAGTCCCAGCG	0.95
Rpl10a	mRNA	NM_031065.1	GAAGAACTACGACCCTCAGAAGGA	AGGACGCACACGGAGAACTT	AAACGCTTCTCGGGCACCGTCA	0.94
Ywhaz	mRNA	NM_013011.3	TGCTGCTGGTGATGACAAGAA	CATCTCCTTTTTGCTGATTTCAAA	TGGACCAGTCACAGCAAGCATACCAAGAA	0.99
