# Supplementary material for: Genomic regulation of Krüppel-like-factor family members by corticosteroid receptors in the rat brain
Source: Neurobiol Stress. 2023 Mar 7;23:100532. doi: 10.1016/j.ynstr.2023.100532 (PMC10024234; doi:10.1016/j.ynstr.2023.100532)
Supplement: Multimedia component 4 [file mmc4.xlsx]

## Sheet: Sheet1
	MR Peak Coordinates	GR Peak Coordinates
Klf2	16:19224920-19225648	16:19224974-19225673
Klf9	1:240902175-240903719	1:240902289-240903791
Klf15 - GRE1	4:122365867-122366341	4:122365897-122366331
Klf15 - GRE2	4:122373396-122374134	4:122373427-122374173
