# Supplementary material for: Genomic regulation of Krüppel-like-factor family members by corticosteroid receptors in the rat brain
Source: Neurobiol Stress. 2023 Mar 7;23:100532. doi: 10.1016/j.ynstr.2023.100532 (PMC10024234; doi:10.1016/j.ynstr.2023.100532)
Supplement: Multimedia component 5 [file mmc5.xlsx]

## Sheet: Sheet1
Gene	MR PeakCoordinates	TFBSstart	TFBSend	MotifID	MotifName
Klf9	1:240902175-240903719	441	462	MA0007.1	Ar
Klf9	1:240902175-240903719	443	457	MA0007.2	AR		TFBSstart:	Transcription factor binding site start
Klf9	1:240902175-240903719	443	459	MA0007.3	Ar		TFBSend:	Transcription factor binding site end
Klf9	1:240902175-240903719	443	459	MA0007.3	Ar
Klf9	1:240902175-240903719	445	459	MA0007.2	AR
Klf9	1:240902175-240903719	1102	1111	MA0603.1	Arntl
Klf9	1:240902175-240903719	1207	1216	MA0603.1	Arntl
Klf9	1:240902175-240903719	273	282	MA0816.1	Ascl2
Klf9	1:240902175-240903719	923	930	MA0605.1	Atf3
Klf9	1:240902175-240903719	381	393	MA0833.1	ATF4
Klf9	1:240902175-240903719	23	35	MA0833.1	ATF4
Klf9	1:240902175-240903719	918	931	MA0834.1	ATF7
Klf9	1:240902175-240903719	918	931	MA0834.1	ATF7
Klf9	1:240902175-240903719	483	497	MA0591.1	Bach1::Mafk
Klf9	1:240902175-240903719	918	931	MA0835.1	BATF3
Klf9	1:240902175-240903719	918	931	MA0835.1	BATF3
Klf9	1:240902175-240903719	1082	1091	MA0466.2	CEBPB
Klf9	1:240902175-240903719	1082	1091	MA0836.1	CEBPD
Klf9	1:240902175-240903719	1082	1091	MA0837.1	CEBPE
Klf9	1:240902175-240903719	1101	1114	MA0638.1	CREB3
Klf9	1:240902175-240903719	718	731	MA0638.1	CREB3
Klf9	1:240902175-240903719	1101	1114	MA0839.1	CREB3L1
Klf9	1:240902175-240903719	718	731	MA0839.1	CREB3L1
Klf9	1:240902175-240903719	721	729	MA0608.1	Creb3l2
Klf9	1:240902175-240903719	1104	1112	MA0608.1	Creb3l2
Klf9	1:240902175-240903719	919	930	MA0840.1	Creb5
Klf9	1:240902175-240903719	919	930	MA0840.1	Creb5
Klf9	1:240902175-240903719	226	244	MA0139.1	CTCF
Klf9	1:240902175-240903719	542	560	MA0139.1	CTCF
Klf9	1:240902175-240903719	714	721	MA0024.1	E2F1
Klf9	1:240902175-240903719	1434	1445	MA0024.3	E2F1
Klf9	1:240902175-240903719	711	721	MA0024.2	E2F1
Klf9	1:240902175-240903719	1434	1445	MA0024.3	E2F1
Klf9	1:240902175-240903719	360	370	MA0024.2	E2F1
Klf9	1:240902175-240903719	211	225	MA0469.1	E2F3
Klf9	1:240902175-240903719	849	863	MA0469.1	E2F3
Klf9	1:240902175-240903719	706	720	MA0469.1	E2F3
Klf9	1:240902175-240903719	320	334	MA0469.1	E2F3
Klf9	1:240902175-240903719	191	205	MA0469.1	E2F3
Klf9	1:240902175-240903719	712	722	MA0470.1	E2F4
Klf9	1:240902175-240903719	217	227	MA0470.1	E2F4
Klf9	1:240902175-240903719	197	207	MA0470.1	E2F4
Klf9	1:240902175-240903719	847	857	MA0471.1	E2F6
Klf9	1:240902175-240903719	217	227	MA0471.1	E2F6
Klf9	1:240902175-240903719	326	336	MA0471.1	E2F6
Klf9	1:240902175-240903719	712	722	MA0471.1	E2F6
Klf9	1:240902175-240903719	709	722	MA0758.1	E2F7
Klf9	1:240902175-240903719	955	965	MA0154.2	EBF1
Klf9	1:240902175-240903719	953	966	MA0154.3	EBF1
Klf9	1:240902175-240903719	953	966	MA0154.3	EBF1
Klf9	1:240902175-240903719	1047	1056	MA0154.1	EBF1
Klf9	1:240902175-240903719	1045	1058	MA0154.3	EBF1
Klf9	1:240902175-240903719	1045	1058	MA0154.3	EBF1
Klf9	1:240902175-240903719	1136	1146	MA0154.2	EBF1
Klf9	1:240902175-240903719	1134	1144	MA0154.2	EBF1
Klf9	1:240902175-240903719	955	964	MA0154.1	EBF1
Klf9	1:240902175-240903719	1135	1144	MA0154.1	EBF1
Klf9	1:240902175-240903719	955	964	MA0154.1	EBF1
Klf9	1:240902175-240903719	405	418	MA0154.3	EBF1
Klf9	1:240902175-240903719	855	868	MA0162.2	EGR1
Klf9	1:240902175-240903719	58	71	MA0162.2	EGR1
Klf9	1:240902175-240903719	849	862	MA0162.2	EGR1
Klf9	1:240902175-240903719	321	334	MA0162.2	EGR1
Klf9	1:240902175-240903719	858	868	MA0162.1	Egr1
Klf9	1:240902175-240903719	331	344	MA0162.2	EGR1
Klf9	1:240902175-240903719	1378	1391	MA0162.2	EGR1
Klf9	1:240902175-240903719	212	225	MA0162.2	EGR1
Klf9	1:240902175-240903719	1164	1177	MA0162.2	EGR1
Klf9	1:240902175-240903719	1361	1374	MA0162.2	EGR1
Klf9	1:240902175-240903719	410	423	MA0162.2	EGR1
Klf9	1:240902175-240903719	275	288	MA0162.2	EGR1
Klf9	1:240902175-240903719	318	331	MA0162.2	EGR1
Klf9	1:240902175-240903719	852	862	MA0162.1	Egr1
Klf9	1:240902175-240903719	855	869	MA0472.1	EGR2
Klf9	1:240902175-240903719	57	71	MA0472.1	EGR2
Klf9	1:240902175-240903719	849	863	MA0472.1	EGR2
Klf9	1:240902175-240903719	337	347	MA0472.2	EGR2
Klf9	1:240902175-240903719	634	644	MA0472.2	EGR2
Klf9	1:240902175-240903719	1378	1388	MA0472.2	EGR2
Klf9	1:240902175-240903719	633	647	MA0472.1	EGR2
Klf9	1:240902175-240903719	858	868	MA0472.2	EGR2
Klf9	1:240902175-240903719	1489	1503	MA0472.1	EGR2
Klf9	1:240902175-240903719	856	870	MA0732.1	EGR3
Klf9	1:240902175-240903719	1376	1390	MA0732.1	EGR3
Klf9	1:240902175-240903719	858	872	MA0732.1	EGR3
Klf9	1:240902175-240903719	856	871	MA0733.1	EGR4
Klf9	1:240902175-240903719	858	873	MA0733.1	EGR4
Klf9	1:240902175-240903719	468	478	MA0474.1	Erg
Klf9	1:240902175-240903719	922	938	MA0112.3	ESR1
Klf9	1:240902175-240903719	922	938	MA0112.3	ESR1
Klf9	1:240902175-240903719	499	516	MA0112.1	ESR1
Klf9	1:240902175-240903719	499	515	MA0112.3	ESR1
Klf9	1:240902175-240903719	499	515	MA0112.3	ESR1
Klf9	1:240902175-240903719	969	988	MA0112.2	ESR1
Klf9	1:240902175-240903719	969	988	MA0112.2	ESR1
Klf9	1:240902175-240903719	973	990	MA0258.1	ESR2
Klf9	1:240902175-240903719	1197	1207	MA0592.2	Esrra
Klf9	1:240902175-240903719	1198	1207	MA0643.1	Esrrg
Klf9	1:240902175-240903719	467	477	MA0762.1	ETV2
Klf9	1:240902175-240903719	839	856	MA0149.1	EWSR1-FLI1
Klf9	1:240902175-240903719	322	339	MA0149.1	EWSR1-FLI1
Klf9	1:240902175-240903719	847	864	MA0149.1	EWSR1-FLI1
Klf9	1:240902175-240903719	468	478	MA0475.1	FLI1
Klf9	1:240902175-240903719	485	495	MA0476.1	FOS
Klf9	1:240902175-240903719	487	493	MA0099.2	FOS::JUN
Klf9	1:240902175-240903719	485	495	MA0477.1	FOSL1
Klf9	1:240902175-240903719	485	495	MA0477.1	FOSL1
Klf9	1:240902175-240903719	486	496	MA0478.1	FOSL2
Klf9	1:240902175-240903719	908	915	MA0033.1	FOXL1
Klf9	1:240902175-240903719	767	777	MA0646.1	GCM1
Klf9	1:240902175-240903719	555	565	MA0646.1	GCM1
Klf9	1:240902175-240903719	768	777	MA0767.1	GCM2
Klf9	1:240902175-240903719	556	565	MA0767.1	GCM2
Klf9	1:240902175-240903719	539	549	MA0483.1	Gfi1b
Klf9	1:240902175-240903719	1492	1503	MA0734.1	GLI2
Klf9	1:240902175-240903719	87	102	MA0735.1	GLIS1
Klf9	1:240902175-240903719	86	99	MA0736.1	GLIS2
Klf9	1:240902175-240903719	1492	1505	MA0736.1	GLIS2
Klf9	1:240902175-240903719	86	99	MA0737.1	GLIS3
Klf9	1:240902175-240903719	1418	1427	MA0092.1	Hand1::Tcf3
Klf9	1:240902175-240903719	384	396	MA0616.1	Hes2
Klf9	1:240902175-240903719	1212	1220	MA0738.1	HIC2
Klf9	1:240902175-240903719	579	587	MA0738.1	HIC2
Klf9	1:240902175-240903719	664	678	MA0484.1	HNF4G
Klf9	1:240902175-240903719	1104	1111	MA0617.1	Id2
Klf9	1:240902175-240903719	1209	1216	MA0617.1	Id2
Klf9	1:240902175-240903719	599	616	MA0051.1	IRF2
Klf9	1:240902175-240903719	919	930	MA0656.1	JDP2(var.2)
Klf9	1:240902175-240903719	919	930	MA0656.1	JDP2(var.2)
Klf9	1:240902175-240903719	917	929	MA0488.1	JUN
Klf9	1:240902175-240903719	380	392	MA0488.1	JUN
Klf9	1:240902175-240903719	24	36	MA0488.1	JUN
Klf9	1:240902175-240903719	486	499	MA0489.1	JUN(var.2)
Klf9	1:240902175-240903719	487	494	MA0099.1	JUN::FOS
Klf9	1:240902175-240903719	486	496	MA0490.1	JUNB
Klf9	1:240902175-240903719	485	495	MA0491.1	JUND
Klf9	1:240902175-240903719	485	495	MA0491.1	JUND
Klf9	1:240902175-240903719	916	930	MA0492.1	JUND(var.2)
Klf9	1:240902175-240903719	919	933	MA0492.1	JUND(var.2)
Klf9	1:240902175-240903719	799	809	MA0493.1	Klf1
Klf9	1:240902175-240903719	163	173	MA0493.1	Klf1
Klf9	1:240902175-240903719	1248	1258	MA0493.1	Klf1
Klf9	1:240902175-240903719	1244	1258	MA0742.1	Klf12
Klf9	1:240902175-240903719	160	173	MA0740.1	KLF14
Klf9	1:240902175-240903719	332	345	MA0740.1	KLF14
Klf9	1:240902175-240903719	794	807	MA0740.1	KLF14
Klf9	1:240902175-240903719	855	865	MA0741.1	KLF16
Klf9	1:240902175-240903719	427	437	MA0741.1	KLF16
Klf9	1:240902175-240903719	219	229	MA0741.1	KLF16
Klf9	1:240902175-240903719	800	809	MA0039.2	Klf4
Klf9	1:240902175-240903719	1152	1161	MA0039.1	Klf4
Klf9	1:240902175-240903719	855	864	MA0039.2	Klf4
Klf9	1:240902175-240903719	163	172	MA0039.2	Klf4
Klf9	1:240902175-240903719	795	804	MA0039.2	Klf4
Klf9	1:240902175-240903719	1248	1257	MA0039.2	Klf4
Klf9	1:240902175-240903719	428	437	MA0039.2	Klf4
Klf9	1:240902175-240903719	800	809	MA0599.1	KLF5
Klf9	1:240902175-240903719	855	864	MA0599.1	KLF5
Klf9	1:240902175-240903719	795	804	MA0599.1	KLF5
Klf9	1:240902175-240903719	428	437	MA0599.1	KLF5
Klf9	1:240902175-240903719	163	172	MA0599.1	KLF5
Klf9	1:240902175-240903719	414	423	MA0599.1	KLF5
Klf9	1:240902175-240903719	999	1008	MA0599.1	KLF5
Klf9	1:240902175-240903719	62	71	MA0599.1	KLF5
Klf9	1:240902175-240903719	216	225	MA0599.1	KLF5
Klf9	1:240902175-240903719	849	858	MA0599.1	KLF5
Klf9	1:240902175-240903719	750	764	MA0501.1	MAF::NFE2
Klf9	1:240902175-240903719	18	27	MA0058.2	MAX
Klf9	1:240902175-240903719	1209	1218	MA0058.1	MAX
Klf9	1:240902175-240903719	1208	1217	MA0058.3	MAX
Klf9	1:240902175-240903719	1102	1111	MA0058.1	MAX
Klf9	1:240902175-240903719	1207	1216	MA0058.1	MAX
Klf9	1:240902175-240903719	906	917	MA0660.1	MEF2B
Klf9	1:240902175-240903719	1024	1031	MA0801.1	MGA
Klf9	1:240902175-240903719	1102	1111	MA0620.1	Mitf
Klf9	1:240902175-240903719	1207	1216	MA0620.1	Mitf
Klf9	1:240902175-240903719	1104	1111	MA0622.1	Mlxip
Klf9	1:240902175-240903719	1209	1216	MA0622.1	Mlxip
Klf9	1:240902175-240903719	1104	1111	MA0622.1	Mlxip
Klf9	1:240902175-240903719	1209	1216	MA0622.1	Mlxip
Klf9	1:240902175-240903719	1478	1491	MA0863.1	MTF1
Klf9	1:240902175-240903719	18	27	MA0147.2	Myc
Klf9	1:240902175-240903719	1495	1504	MA0147.1	Myc
Klf9	1:240902175-240903719	1103	1112	MA0147.1	Myc
Klf9	1:240902175-240903719	1210	1217	MA0104.3	Mycn
Klf9	1:240902175-240903719	1495	1504	MA0104.2	Mycn
Klf9	1:240902175-240903719	1105	1112	MA0104.3	Mycn
Klf9	1:240902175-240903719	1103	1112	MA0104.2	Mycn
Klf9	1:240902175-240903719	1208	1217	MA0104.2	Mycn
Klf9	1:240902175-240903719	142	151	MA0057.1	MZF1(var.2)
Klf9	1:240902175-240903719	659	668	MA0057.1	MZF1(var.2)
Klf9	1:240902175-240903719	430	439	MA0057.1	MZF1(var.2)
Klf9	1:240902175-240903719	19	28	MA0669.1	NEUROG2
Klf9	1:240902175-240903719	19	28	MA0669.1	NEUROG2
Klf9	1:240902175-240903719	754	764	MA0150.1	NFE2L2
Klf9	1:240902175-240903719	754	768	MA0150.2	Nfe2l2
Klf9	1:240902175-240903719	1341	1350	MA0105.1	NFKB1
Klf9	1:240902175-240903719	221	231	MA0105.2	NFKB1
Klf9	1:240902175-240903719	1440	1449	MA0672.1	NKX2-3
Klf9	1:240902175-240903719	956	974	MA0494.1	Nr1h3::Rxra
Klf9	1:240902175-240903719	1346	1364	MA0494.1	Nr1h3::Rxra
Klf9	1:240902175-240903719	435	449	MA0728.1	Nr2f6(var.2)
Klf9	1:240902175-240903719	444	458	MA0113.2	NR3C1
Klf9	1:240902175-240903719	443	459	MA0113.3	NR3C1
Klf9	1:240902175-240903719	443	459	MA0113.3	NR3C1
Klf9	1:240902175-240903719	443	460	MA0113.1	NR3C1
Klf9	1:240902175-240903719	1274	1288	MA0113.2	NR3C1
Klf9	1:240902175-240903719	443	459	MA0727.1	NR3C2
Klf9	1:240902175-240903719	443	459	MA0727.1	NR3C2
Klf9	1:240902175-240903719	1300	1316	MA0727.1	NR3C2
Klf9	1:240902175-240903719	1300	1316	MA0727.1	NR3C2
Klf9	1:240902175-240903719	1194	1208	MA0505.1	Nr5a2
Klf9	1:240902175-240903719	635	645	MA0506.1	NRF1
Klf9	1:240902175-240903719	254	264	MA0506.1	NRF1
Klf9	1:240902175-240903719	1216	1226	MA0506.1	NRF1
Klf9	1:240902175-240903719	1214	1224	MA0506.1	NRF1
Klf9	1:240902175-240903719	1217	1227	MA0506.1	NRF1
Klf9	1:240902175-240903719	427	456	MA0068.1	Pax4
Klf9	1:240902175-240903719	440	469	MA0068.1	Pax4
Klf9	1:240902175-240903719	938	957	MA0014.1	Pax5
Klf9	1:240902175-240903719	241	260	MA0014.1	Pax5
Klf9	1:240902175-240903719	260	273	MA0163.1	PLAG1
Klf9	1:240902175-240903719	664	678	MA0065.2	Pparg::Rxra
Klf9	1:240902175-240903719	599	613	MA0508.1	PRDM1
Klf9	1:240902175-240903719	435	452	MA0729.1	RARA
Klf9	1:240902175-240903719	1346	1362	MA0730.1	RARA(var.2)
Klf9	1:240902175-240903719	434	449	MA0857.1	Rarb
Klf9	1:240902175-240903719	435	450	MA0859.1	Rarg
Klf9	1:240902175-240903719	1346	1362	MA0860.1	Rarg(var.2)
Klf9	1:240902175-240903719	536	554	MA0138.1	REST
Klf9	1:240902175-240903719	800	820	MA0138.2	REST
Klf9	1:240902175-240903719	1117	1137	MA0138.2	REST
Klf9	1:240902175-240903719	953	966	MA0509.1	Rfx1
Klf9	1:240902175-240903719	453	471	MA0600.1	RFX2
Klf9	1:240902175-240903719	950	964	MA0510.1	RFX5
Klf9	1:240902175-240903719	455	469	MA0510.1	RFX5
Klf9	1:240902175-240903719	993	1012	MA0073.1	RREB1
Klf9	1:240902175-240903719	1022	1041	MA0073.1	RREB1
Klf9	1:240902175-240903719	886	905	MA0073.1	RREB1
Klf9	1:240902175-240903719	463	473	MA0002.2	RUNX1
Klf9	1:240902175-240903719	539	549	MA0002.2	RUNX1
Klf9	1:240902175-240903719	463	473	MA0002.1	RUNX1
Klf9	1:240902175-240903719	462	476	MA0511.1	RUNX2
Klf9	1:240902175-240903719	357	369	MA0513.1	SMAD2::SMAD3::SMAD4
Klf9	1:240902175-240903719	855	865	MA0079.3	SP1
Klf9	1:240902175-240903719	427	436	MA0079.2	SP1
Klf9	1:240902175-240903719	856	865	MA0079.2	SP1
Klf9	1:240902175-240903719	849	859	MA0079.3	SP1
Klf9	1:240902175-240903719	427	437	MA0079.3	SP1
Klf9	1:240902175-240903719	795	805	MA0079.3	SP1
Klf9	1:240902175-240903719	61	71	MA0079.3	SP1
Klf9	1:240902175-240903719	413	423	MA0079.3	SP1
Klf9	1:240902175-240903719	850	859	MA0079.2	SP1
Klf9	1:240902175-240903719	215	225	MA0079.3	SP1
Klf9	1:240902175-240903719	324	334	MA0079.3	SP1
Klf9	1:240902175-240903719	429	438	MA0079.2	SP1
Klf9	1:240902175-240903719	321	331	MA0079.3	SP1
Klf9	1:240902175-240903719	321	330	MA0079.2	SP1
Klf9	1:240902175-240903719	800	810	MA0079.3	SP1
Klf9	1:240902175-240903719	850	859	MA0079.1	SP1
Klf9	1:240902175-240903719	61	70	MA0079.2	SP1
Klf9	1:240902175-240903719	413	422	MA0079.2	SP1
Klf9	1:240902175-240903719	162	172	MA0079.3	SP1
Klf9	1:240902175-240903719	324	333	MA0079.2	SP1
Klf9	1:240902175-240903719	1164	1174	MA0079.3	SP1
Klf9	1:240902175-240903719	331	340	MA0079.2	SP1
Klf9	1:240902175-240903719	998	1008	MA0079.3	SP1
Klf9	1:240902175-240903719	795	809	MA0516.1	SP2
Klf9	1:240902175-240903719	855	869	MA0516.1	SP2
Klf9	1:240902175-240903719	211	225	MA0516.1	SP2
Klf9	1:240902175-240903719	849	863	MA0516.1	SP2
Klf9	1:240902175-240903719	320	334	MA0516.1	SP2
Klf9	1:240902175-240903719	57	71	MA0516.1	SP2
Klf9	1:240902175-240903719	158	172	MA0516.1	SP2
Klf9	1:240902175-240903719	423	437	MA0516.1	SP2
Klf9	1:240902175-240903719	409	423	MA0516.1	SP2
Klf9	1:240902175-240903719	317	331	MA0516.1	SP2
Klf9	1:240902175-240903719	1482	1496	MA0516.1	SP2
Klf9	1:240902175-240903719	800	814	MA0516.1	SP2
Klf9	1:240902175-240903719	855	865	MA0746.1	SP3
Klf9	1:240902175-240903719	427	437	MA0746.1	SP3
Klf9	1:240902175-240903719	800	810	MA0746.1	SP3
Klf9	1:240902175-240903719	334	344	MA0746.1	SP3
Klf9	1:240902175-240903719	1482	1492	MA0746.1	SP3
Klf9	1:240902175-240903719	115	131	MA0685.1	SP4
Klf9	1:240902175-240903719	1244	1260	MA0685.1	SP4
Klf9	1:240902175-240903719	426	437	MA0747.1	SP8
Klf9	1:240902175-240903719	333	344	MA0747.1	SP8
Klf9	1:240902175-240903719	218	229	MA0747.1	SP8
Klf9	1:240902175-240903719	1023	1032	MA0595.1	SREBF1
Klf9	1:240902175-240903719	1161	1170	MA0595.1	SREBF1
Klf9	1:240902175-240903719	1023	1032	MA0596.1	SREBF2
Klf9	1:240902175-240903719	1161	1170	MA0596.1	SREBF2
Klf9	1:240902175-240903719	1327	1341	MA0137.2	STAT1
Klf9	1:240902175-240903719	1329	1339	MA0137.3	STAT1
Klf9	1:240902175-240903719	1329	1342	MA0518.1	Stat4
Klf9	1:240902175-240903719	1330	1340	MA0519.1	Stat5a::Stat5b
Klf9	1:240902175-240903719	1326	1340	MA0520.1	Stat6
Klf9	1:240902175-240903719	1022	1032	MA0689.1	TBX20
Klf9	1:240902175-240903719	1180	1187	MA0807.1	TBX5
Klf9	1:240902175-240903719	1015	1028	MA0523.1	TCF7L2
Klf9	1:240902175-240903719	1360	1373	MA0145.2	Tcfcp2l1
Klf9	1:240902175-240903719	527	541	MA0003.2	TFAP2A
Klf9	1:240902175-240903719	344	352	MA0003.1	TFAP2A
Klf9	1:240902175-240903719	547	555	MA0003.1	TFAP2A
Klf9	1:240902175-240903719	524	538	MA0003.2	TFAP2A
Klf9	1:240902175-240903719	1135	1143	MA0003.1	TFAP2A
Klf9	1:240902175-240903719	344	352	MA0003.1	TFAP2A
Klf9	1:240902175-240903719	1134	1144	MA0003.3	TFAP2A
Klf9	1:240902175-240903719	529	537	MA0003.1	TFAP2A
Klf9	1:240902175-240903719	1225	1233	MA0003.1	TFAP2A
Klf9	1:240902175-240903719	1131	1145	MA0003.2	TFAP2A
Klf9	1:240902175-240903719	528	536	MA0003.1	TFAP2A
Klf9	1:240902175-240903719	1487	1495	MA0003.1	TFAP2A
Klf9	1:240902175-240903719	342	356	MA0003.2	TFAP2A
Klf9	1:240902175-240903719	1134	1144	MA0003.3	TFAP2A
Klf9	1:240902175-240903719	527	538	MA0810.1	TFAP2A(var.2)
Klf9	1:240902175-240903719	527	538	MA0810.1	TFAP2A(var.2)
Klf9	1:240902175-240903719	546	557	MA0810.1	TFAP2A(var.2)
Klf9	1:240902175-240903719	1486	1497	MA0810.1	TFAP2A(var.2)
Klf9	1:240902175-240903719	1134	1145	MA0810.1	TFAP2A(var.2)
Klf9	1:240902175-240903719	1134	1145	MA0810.1	TFAP2A(var.2)
Klf9	1:240902175-240903719	1134	1146	MA0872.1	TFAP2A(var.3)
Klf9	1:240902175-240903719	1134	1146	MA0872.1	TFAP2A(var.3)
Klf9	1:240902175-240903719	527	538	MA0811.1	TFAP2B
Klf9	1:240902175-240903719	527	538	MA0811.1	TFAP2B
Klf9	1:240902175-240903719	546	557	MA0811.1	TFAP2B
Klf9	1:240902175-240903719	1134	1145	MA0811.1	TFAP2B
Klf9	1:240902175-240903719	1134	1145	MA0811.1	TFAP2B
Klf9	1:240902175-240903719	1134	1144	MA0812.1	TFAP2B(var.2)
Klf9	1:240902175-240903719	1134	1144	MA0812.1	TFAP2B(var.2)
Klf9	1:240902175-240903719	528	538	MA0812.1	TFAP2B(var.2)
Klf9	1:240902175-240903719	1134	1146	MA0813.1	TFAP2B(var.3)
Klf9	1:240902175-240903719	1134	1146	MA0813.1	TFAP2B(var.3)
Klf9	1:240902175-240903719	527	538	MA0524.2	TFAP2C
Klf9	1:240902175-240903719	527	538	MA0524.2	TFAP2C
Klf9	1:240902175-240903719	1131	1145	MA0524.1	TFAP2C
Klf9	1:240902175-240903719	527	541	MA0524.1	TFAP2C
Klf9	1:240902175-240903719	1134	1145	MA0524.2	TFAP2C
Klf9	1:240902175-240903719	315	329	MA0524.1	TFAP2C
Klf9	1:240902175-240903719	546	557	MA0524.2	TFAP2C
Klf9	1:240902175-240903719	546	557	MA0524.2	TFAP2C
Klf9	1:240902175-240903719	1134	1144	MA0814.1	TFAP2C(var.2)
Klf9	1:240902175-240903719	1134	1144	MA0814.1	TFAP2C(var.2)
Klf9	1:240902175-240903719	1134	1146	MA0815.1	TFAP2C(var.3)
Klf9	1:240902175-240903719	1134	1146	MA0815.1	TFAP2C(var.3)
Klf9	1:240902175-240903719	1208	1217	MA0831.1	TFE3
Klf9	1:240902175-240903719	1208	1217	MA0871.1	TFEC
Klf9	1:240902175-240903719	19	28	MA0633.1	Twist2
Klf9	1:240902175-240903719	18	28	MA0093.2	USF1
Klf9	1:240902175-240903719	1105	1111	MA0093.1	USF1
Klf9	1:240902175-240903719	1210	1216	MA0093.1	USF1
Klf9	1:240902175-240903719	1104	1110	MA0093.1	USF1
Klf9	1:240902175-240903719	1209	1215	MA0093.1	USF1
Klf9	1:240902175-240903719	1207	1217	MA0526.1	USF2
Klf9	1:240902175-240903719	926	938	MA0749.1	ZBED1
Klf9	1:240902175-240903719	706	720	MA0527.1	ZBTB33
Klf9	1:240902175-240903719	1492	1506	MA0527.1	ZBTB33
Klf9	1:240902175-240903719	548	559	MA0750.1	ZBTB7A
Klf9	1:240902175-240903719	507	518	MA0750.1	ZBTB7A
Klf9	1:240902175-240903719	697	708	MA0750.1	ZBTB7A
Klf9	1:240902175-240903719	547	558	MA0694.1	ZBTB7B
Klf9	1:240902175-240903719	547	558	MA0695.1	ZBTB7C
Klf9	1:240902175-240903719	1179	1187	MA0103.2	ZEB1
Klf9	1:240902175-240903719	1422	1435	MA0146.1	Zfx
Klf9	1:240902175-240903719	1422	1435	MA0146.2	Zfx
Klf9	1:240902175-240903719	520	533	MA0146.1	Zfx
Klf9	1:240902175-240903719	520	533	MA0146.2	Zfx
Klf9	1:240902175-240903719	774	787	MA0146.1	Zfx
Klf9	1:240902175-240903719	774	787	MA0146.2	Zfx
Klf9	1:240902175-240903719	195	208	MA0696.1	ZIC1
Klf9	1:240902175-240903719	194	208	MA0697.1	ZIC3
Klf9	1:240902175-240903719	240	254	MA0697.1	ZIC3
Klf9	1:240902175-240903719	542	556	MA0697.1	ZIC3
Klf9	1:240902175-240903719	194	208	MA0751.1	ZIC4
Klf9	1:240902175-240903719	542	556	MA0751.1	ZIC4
Klf9	1:240902175-240903719	1492	1506	MA0751.1	ZIC4
Klf9	1:240902175-240903719	1037	1052	MA0088.2	ZNF143
Klf9	1:240902175-240903719	417	436	MA0088.1	znf143
Klf9	1:240902175-240903719	839	859	MA0528.1	ZNF263
Klf9	1:240902175-240903719	1154	1174	MA0528.1	ZNF263
Klf9	1:240902175-240903719	845	865	MA0528.1	ZNF263
Klf9	1:240902175-240903719	416	436	MA0528.1	ZNF263
Klf9	1:240902175-240903719	193	213	MA0528.1	ZNF263
Klf9	1:240902175-240903719	857	877	MA0528.1	ZNF263
Klf9	1:240902175-240903719	207	227	MA0528.1	ZNF263
Klf9	1:240902175-240903719	1151	1171	MA0528.1	ZNF263
Klf9	1:240902175-240903719	835	855	MA0528.1	ZNF263
Klf9	1:240902175-240903719	1160	1180	MA0528.1	ZNF263
Klf9	1:240902175-240903719	419	439	MA0528.1	ZNF263
Klf9	1:240902175-240903719	202	222	MA0528.1	ZNF263
Klf9	1:240902175-240903719	834	854	MA0528.1	ZNF263
Klf9	1:240902175-240903719	418	438	MA0528.1	ZNF263
Klf9	1:240902175-240903719	413	433	MA0528.1	ZNF263
Klf9	1:240902175-240903719	656	676	MA0528.1	ZNF263
Klf9	1:240902175-240903719	993	1013	MA0528.1	ZNF263
Klf9	1:240902175-240903719	491	505	MA0116.1	Znf423
Klf9	1:240902175-240903719	1182	1191	MA0753.1	ZNF740
Klf9	1:240902175-240903719	852	861	MA0753.1	ZNF740
Klf9	1:240902175-240903719	427	436	MA0753.1	ZNF740
Klf9	1:240902175-240903719	59	68	MA0753.1	ZNF740
Klf9	1:240902175-240903719	430	439	MA0753.1	ZNF740
Klf9	1:240902175-240903719	1184	1193	MA0753.1	ZNF740
Klf9	1:240902175-240903719	797	806	MA0753.1	ZNF740
Klf9	1:240902175-240903719	858	867	MA0753.1	ZNF740
Klf2	16:19224920-19225648	119	140	MA0007.1	Ar
Klf2	16:19224920-19225648	431	447	MA0007.3	Ar
Klf2	16:19224920-19225648	431	445	MA0007.2	AR
Klf2	16:19224920-19225648	431	447	MA0007.3	Ar
Klf2	16:19224920-19225648	124	138	MA0007.2	AR
Klf2	16:19224920-19225648	122	136	MA0007.2	AR
Klf2	16:19224920-19225648	122	138	MA0007.3	Ar
Klf2	16:19224920-19225648	428	449	MA0007.1	Ar
Klf2	16:19224920-19225648	533	554	MA0007.1	Ar
Klf2	16:19224920-19225648	656	666	MA0464.1	Bhlhe40
Klf2	16:19224920-19225648	368	379	MA0018.1	CREB1
Klf2	16:19224920-19225648	41	59	MA0139.1	CTCF
Klf2	16:19224920-19225648	164	174	MA0024.2	E2F1
Klf2	16:19224920-19225648	480	487	MA0024.1	E2F1
Klf2	16:19224920-19225648	319	329	MA0470.1	E2F4
Klf2	16:19224920-19225648	321	334	MA0162.2	EGR1
Klf2	16:19224920-19225648	404	417	MA0162.2	EGR1
Klf2	16:19224920-19225648	270	283	MA0162.2	EGR1
Klf2	16:19224920-19225648	404	414	MA0162.1	Egr1
Klf2	16:19224920-19225648	324	334	MA0162.1	Egr1
Klf2	16:19224920-19225648	665	675	MA0162.1	Egr1
Klf2	16:19224920-19225648	267	280	MA0162.2	EGR1
Klf2	16:19224920-19225648	176	189	MA0162.2	EGR1
Klf2	16:19224920-19225648	273	286	MA0162.2	EGR1
Klf2	16:19224920-19225648	403	417	MA0472.1	EGR2
Klf2	16:19224920-19225648	321	335	MA0472.1	EGR2
Klf2	16:19224920-19225648	404	414	MA0472.2	EGR2
Klf2	16:19224920-19225648	665	675	MA0472.2	EGR2
Klf2	16:19224920-19225648	402	416	MA0732.1	EGR3
Klf2	16:19224920-19225648	400	414	MA0732.1	EGR3
Klf2	16:19224920-19225648	322	336	MA0732.1	EGR3
Klf2	16:19224920-19225648	399	414	MA0733.1	EGR4
Klf2	16:19224920-19225648	322	337	MA0733.1	EGR4
Klf2	16:19224920-19225648	18	33	MA0733.1	EGR4
Klf2	16:19224920-19225648	138	155	MA0112.1	ESR1
Klf2	16:19224920-19225648	140	159	MA0112.2	ESR1
Klf2	16:19224920-19225648	649	659	MA0479.1	FOXH1
Klf2	16:19224920-19225648	371	378	MA0614.1	Foxj2
Klf2	16:19224920-19225648	371	378	MA0157.2	FOXO3
Klf2	16:19224920-19225648	144	155	MA0734.1	GLI2
Klf2	16:19224920-19225648	676	685	MA1099.1	Hes1
Klf2	16:19224920-19225648	688	697	MA1099.1	Hes1
Klf2	16:19224920-19225648	412	423	MA0822.1	HES7
Klf2	16:19224920-19225648	409	417	MA0739.1	Hic1
Klf2	16:19224920-19225648	24	35	MA0131.2	HINFP
Klf2	16:19224920-19225648	413	422	MA0824.1	ID4
Klf2	16:19224920-19225648	567	587	MA0050.2	IRF1
Klf2	16:19224920-19225648	570	583	MA0652.1	IRF8
Klf2	16:19224920-19225648	180	190	MA0493.1	Klf1
Klf2	16:19224920-19225648	144	154	MA0493.1	Klf1
Klf2	16:19224920-19225648	339	349	MA0493.1	Klf1
Klf2	16:19224920-19225648	339	353	MA0742.1	Klf12
Klf2	16:19224920-19225648	176	190	MA0742.1	Klf12
Klf2	16:19224920-19225648	339	352	MA0740.1	KLF14
Klf2	16:19224920-19225648	177	190	MA0740.1	KLF14
Klf2	16:19224920-19225648	661	674	MA0740.1	KLF14
Klf2	16:19224920-19225648	320	333	MA0740.1	KLF14
Klf2	16:19224920-19225648	321	331	MA0741.1	KLF16
Klf2	16:19224920-19225648	179	189	MA0741.1	KLF16
Klf2	16:19224920-19225648	340	350	MA0741.1	KLF16
Klf2	16:19224920-19225648	662	672	MA0741.1	KLF16
Klf2	16:19224920-19225648	405	415	MA0741.1	KLF16
Klf2	16:19224920-19225648	180	189	MA0039.2	Klf4
Klf2	16:19224920-19225648	340	349	MA0039.2	Klf4
Klf2	16:19224920-19225648	321	330	MA0039.2	Klf4
Klf2	16:19224920-19225648	145	154	MA0039.2	Klf4
Klf2	16:19224920-19225648	340	349	MA0599.1	KLF5
Klf2	16:19224920-19225648	180	189	MA0599.1	KLF5
Klf2	16:19224920-19225648	321	330	MA0599.1	KLF5
Klf2	16:19224920-19225648	243	252	MA0052.1	MEF2A
Klf2	16:19224920-19225648	243	252	MA0052.1	MEF2A
Klf2	16:19224920-19225648	217	226	MA0057.1	MZF1(var.2)
Klf2	16:19224920-19225648	123	137	MA0113.2	NR3C1
Klf2	16:19224920-19225648	431	447	MA0113.3	NR3C1
Klf2	16:19224920-19225648	431	447	MA0113.3	NR3C1
Klf2	16:19224920-19225648	432	446	MA0113.2	NR3C1
Klf2	16:19224920-19225648	122	138	MA0113.3	NR3C1
Klf2	16:19224920-19225648	431	447	MA0727.1	NR3C2
Klf2	16:19224920-19225648	431	447	MA0727.1	NR3C2
Klf2	16:19224920-19225648	122	138	MA0727.1	NR3C2
Klf2	16:19224920-19225648	122	138	MA0727.1	NR3C2
Klf2	16:19224920-19225648	687	697	MA0506.1	NRF1
Klf2	16:19224920-19225648	211	227	MA0779.1	PAX1
Klf2	16:19224920-19225648	185	204	MA0014.1	Pax5
Klf2	16:19224920-19225648	412	423	MA0782.1	PKNOX1
Klf2	16:19224920-19225648	412	423	MA0783.1	PKNOX2
Klf2	16:19224920-19225648	631	650	MA0066.1	PPARG
Klf2	16:19224920-19225648	28	44	MA0860.1	Rarg(var.2)
Klf2	16:19224920-19225648	294	314	MA0138.2	REST
Klf2	16:19224920-19225648	354	367	MA0509.1	Rfx1
Klf2	16:19224920-19225648	563	576	MA0509.1	Rfx1
Klf2	16:19224920-19225648	354	372	MA0600.1	RFX2
Klf2	16:19224920-19225648	563	581	MA0600.1	RFX2
Klf2	16:19224920-19225648	353	368	MA0600.2	RFX2
Klf2	16:19224920-19225648	353	368	MA0600.2	RFX2
Klf2	16:19224920-19225648	353	368	MA0798.1	RFX3
Klf2	16:19224920-19225648	353	368	MA0798.1	RFX3
Klf2	16:19224920-19225648	562	577	MA0798.1	RFX3
Klf2	16:19224920-19225648	562	577	MA0798.1	RFX3
Klf2	16:19224920-19225648	353	368	MA0799.1	RFX4
Klf2	16:19224920-19225648	353	368	MA0799.1	RFX4
Klf2	16:19224920-19225648	562	577	MA0799.1	RFX4
Klf2	16:19224920-19225648	135	149	MA0510.1	RFX5
Klf2	16:19224920-19225648	353	368	MA0510.2	RFX5
Klf2	16:19224920-19225648	353	368	MA0510.2	RFX5
Klf2	16:19224920-19225648	562	577	MA0510.2	RFX5
Klf2	16:19224920-19225648	562	577	MA0510.2	RFX5
Klf2	16:19224920-19225648	382	398	MA0629.1	Rhox11
Klf2	16:19224920-19225648	131	145	MA0511.1	RUNX2
Klf2	16:19224920-19225648	322	331	MA0079.2	SP1
Klf2	16:19224920-19225648	321	331	MA0079.3	SP1
Klf2	16:19224920-19225648	179	189	MA0079.3	SP1
Klf2	16:19224920-19225648	340	350	MA0079.3	SP1
Klf2	16:19224920-19225648	321	330	MA0079.1	SP1
Klf2	16:19224920-19225648	179	188	MA0079.2	SP1
Klf2	16:19224920-19225648	15	24	MA0079.2	SP1
Klf2	16:19224920-19225648	14	23	MA0079.1	SP1
Klf2	16:19224920-19225648	341	350	MA0079.2	SP1
Klf2	16:19224920-19225648	340	354	MA0516.1	SP2
Klf2	16:19224920-19225648	321	335	MA0516.1	SP2
Klf2	16:19224920-19225648	175	189	MA0516.1	SP2
Klf2	16:19224920-19225648	321	331	MA0746.1	SP3
Klf2	16:19224920-19225648	179	189	MA0746.1	SP3
Klf2	16:19224920-19225648	340	350	MA0746.1	SP3
Klf2	16:19224920-19225648	662	672	MA0746.1	SP3
Klf2	16:19224920-19225648	176	192	MA0685.1	SP4
Klf2	16:19224920-19225648	337	353	MA0685.1	SP4
Klf2	16:19224920-19225648	318	334	MA0685.1	SP4
Klf2	16:19224920-19225648	11	27	MA0685.1	SP4
Klf2	16:19224920-19225648	340	351	MA0747.1	SP8
Klf2	16:19224920-19225648	178	189	MA0747.1	SP8
Klf2	16:19224920-19225648	14	25	MA0747.1	SP8
Klf2	16:19224920-19225648	8	18	MA0111.1	Spz1
Klf2	16:19224920-19225648	527	536	MA0595.1	SREBF1
Klf2	16:19224920-19225648	157	168	MA0083.1	SRF
Klf2	16:19224920-19225648	154	169	MA0083.3	SRF
Klf2	16:19224920-19225648	571	584	MA0137.1	STAT1
Klf2	16:19224920-19225648	571	585	MA0517.1	STAT1::STAT2
Klf2	16:19224920-19225648	411	421	MA0009.1	T
Klf2	16:19224920-19225648	258	272	MA0108.1	TBP
Klf2	16:19224920-19225648	258	272	MA0108.2	TBP
Klf2	16:19224920-19225648	413	422	MA0522.2	TCF3
Klf2	16:19224920-19225648	413	422	MA0830.1	TCF4
Klf2	16:19224920-19225648	626	639	MA0145.2	Tcfcp2l1
Klf2	16:19224920-19225648	626	639	MA0145.1	Tcfcp2l1
Klf2	16:19224920-19225648	688	697	MA0632.1	Tcfl5
Klf2	16:19224920-19225648	688	697	MA0632.1	Tcfl5
Klf2	16:19224920-19225648	327	335	MA0003.1	TFAP2A
Klf2	16:19224920-19225648	466	480	MA0003.2	TFAP2A
Klf2	16:19224920-19225648	469	479	MA0003.3	TFAP2A
Klf2	16:19224920-19225648	326	334	MA0003.1	TFAP2A
Klf2	16:19224920-19225648	469	479	MA0003.3	TFAP2A
Klf2	16:19224920-19225648	322	336	MA0003.2	TFAP2A
Klf2	16:19224920-19225648	323	337	MA0003.2	TFAP2A
Klf2	16:19224920-19225648	325	339	MA0003.2	TFAP2A
Klf2	16:19224920-19225648	470	478	MA0003.1	TFAP2A
Klf2	16:19224920-19225648	470	478	MA0003.1	TFAP2A
Klf2	16:19224920-19225648	325	336	MA0810.1	TFAP2A(var.2)
Klf2	16:19224920-19225648	325	336	MA0810.1	TFAP2A(var.2)
Klf2	16:19224920-19225648	265	276	MA0810.1	TFAP2A(var.2)
Klf2	16:19224920-19225648	325	336	MA0811.1	TFAP2B
Klf2	16:19224920-19225648	325	336	MA0811.1	TFAP2B
Klf2	16:19224920-19225648	469	479	MA0812.1	TFAP2B(var.2)
Klf2	16:19224920-19225648	469	479	MA0812.1	TFAP2B(var.2)
Klf2	16:19224920-19225648	606	618	MA0813.1	TFAP2B(var.3)
Klf2	16:19224920-19225648	466	480	MA0524.1	TFAP2C
Klf2	16:19224920-19225648	325	336	MA0524.2	TFAP2C
Klf2	16:19224920-19225648	323	337	MA0524.1	TFAP2C
Klf2	16:19224920-19225648	627	641	MA0524.1	TFAP2C
Klf2	16:19224920-19225648	325	336	MA0524.2	TFAP2C
Klf2	16:19224920-19225648	468	482	MA0524.1	TFAP2C
Klf2	16:19224920-19225648	325	339	MA0524.1	TFAP2C
Klf2	16:19224920-19225648	469	479	MA0814.1	TFAP2C(var.2)
Klf2	16:19224920-19225648	469	479	MA0814.1	TFAP2C(var.2)
Klf2	16:19224920-19225648	628	638	MA0814.1	TFAP2C(var.2)
Klf2	16:19224920-19225648	412	423	MA0796.1	TGIF1
Klf2	16:19224920-19225648	412	423	MA0797.1	TGIF2
Klf2	16:19224920-19225648	37	45	MA0597.1	THAP1
Klf2	16:19224920-19225648	143	154	MA0750.1	ZBTB7A
Klf2	16:19224920-19225648	144	155	MA0694.1	ZBTB7B
Klf2	16:19224920-19225648	404	415	MA0695.1	ZBTB7C
Klf2	16:19224920-19225648	144	155	MA0695.1	ZBTB7C
Klf2	16:19224920-19225648	53	66	MA0146.2	Zfx
Klf2	16:19224920-19225648	53	66	MA0146.1	Zfx
Klf2	16:19224920-19225648	147	160	MA0146.1	Zfx
Klf2	16:19224920-19225648	147	160	MA0146.2	Zfx
Klf2	16:19224920-19225648	331	344	MA0146.1	Zfx
Klf2	16:19224920-19225648	474	487	MA0146.2	Zfx
Klf2	16:19224920-19225648	474	487	MA0146.1	Zfx
Klf2	16:19224920-19225648	337	350	MA0146.1	Zfx
Klf2	16:19224920-19225648	331	344	MA0146.1	Zfx
Klf2	16:19224920-19225648	331	344	MA0146.2	Zfx
Klf2	16:19224920-19225648	18	32	MA0751.1	ZIC4
Klf2	16:19224920-19225648	584	604	MA0528.1	ZNF263
Klf2	16:19224920-19225648	30	50	MA0528.1	ZNF263
Klf2	16:19224920-19225648	405	414	MA0753.1	ZNF740
Klf15 GRE1	4:122365867-122366341	136	150	MA0007.2	AR
Klf15 GRE1	4:122365867-122366341	134	150	MA0007.3	Ar
Klf15 GRE1	4:122365867-122366341	134	150	MA0007.3	Ar
Klf15 GRE1	4:122365867-122366341	239	255	MA0007.3	Ar
Klf15 GRE1	4:122365867-122366341	131	152	MA0007.1	Ar
Klf15 GRE1	4:122365867-122366341	239	255	MA0007.3	Ar
Klf15 GRE1	4:122365867-122366341	374	388	MA0007.2	AR
Klf15 GRE1	4:122365867-122366341	289	296	MA0259.1	ARNT::HIF1A
Klf15 GRE1	4:122365867-122366341	287	296	MA0603.1	Arntl
Klf15 GRE1	4:122365867-122366341	179	186	MA0461.1	Atoh1
Klf15 GRE1	4:122365867-122366341	300	313	MA0463.1	Bcl6
Klf15 GRE1	4:122365867-122366341	123	139	MA0731.1	BCL6B
Klf15 GRE1	4:122365867-122366341	288	298	MA0464.1	Bhlhe40
Klf15 GRE1	4:122365867-122366341	288	297	MA0464.2	BHLHE40
Klf15 GRE1	4:122365867-122366341	288	297	MA0464.2	BHLHE40
Klf15 GRE1	4:122365867-122366341	288	297	MA0819.1	CLOCK
Klf15 GRE1	4:122365867-122366341	288	297	MA0819.1	CLOCK
Klf15 GRE1	4:122365867-122366341	158	176	MA0139.1	CTCF
Klf15 GRE1	4:122365867-122366341	393	403	MA0154.2	EBF1
Klf15 GRE1	4:122365867-122366341	392	405	MA0154.3	EBF1
Klf15 GRE1	4:122365867-122366341	394	403	MA0154.1	EBF1
Klf15 GRE1	4:122365867-122366341	392	405	MA0154.3	EBF1
Klf15 GRE1	4:122365867-122366341	367	377	MA0154.2	EBF1
Klf15 GRE1	4:122365867-122366341	368	377	MA0154.1	EBF1
Klf15 GRE1	4:122365867-122366341	394	403	MA0154.1	EBF1
Klf15 GRE1	4:122365867-122366341	366	379	MA0154.3	EBF1
Klf15 GRE1	4:122365867-122366341	395	404	MA0154.1	EBF1
Klf15 GRE1	4:122365867-122366341	163	172	MA0154.1	EBF1
Klf15 GRE1	4:122365867-122366341	29	38	MA0154.1	EBF1
Klf15 GRE1	4:122365867-122366341	251	264	MA0162.2	EGR1
Klf15 GRE1	4:122365867-122366341	200	213	MA0162.2	EGR1
Klf15 GRE1	4:122365867-122366341	68	81	MA0162.2	EGR1
Klf15 GRE1	4:122365867-122366341	71	81	MA0162.1	Egr1
Klf15 GRE1	4:122365867-122366341	199	213	MA0472.1	EGR2
Klf15 GRE1	4:122365867-122366341	200	210	MA0472.2	EGR2
Klf15 GRE1	4:122365867-122366341	251	265	MA0472.1	EGR2
Klf15 GRE1	4:122365867-122366341	198	212	MA0732.1	EGR3
Klf15 GRE1	4:122365867-122366341	197	212	MA0733.1	EGR4
Klf15 GRE1	4:122365867-122366341	354	361	MA0598.1	EHF
Klf15 GRE1	4:122365867-122366341	351	362	MA0598.2	EHF
Klf15 GRE1	4:122365867-122366341	350	362	MA0473.1	ELF1
Klf15 GRE1	4:122365867-122366341	351	362	MA0473.2	ELF1
Klf15 GRE1	4:122365867-122366341	351	362	MA0641.1	ELF4
Klf15 GRE1	4:122365867-122366341	352	362	MA0136.2	ELF5
Klf15 GRE1	4:122365867-122366341	353	363	MA0076.2	ELK4
Klf15 GRE1	4:122365867-122366341	240	259	MA0112.2	ESR1
Klf15 GRE1	4:122365867-122366341	235	254	MA0112.2	ESR1
Klf15 GRE1	4:122365867-122366341	240	254	MA0258.2	ESR2
Klf15 GRE1	4:122365867-122366341	239	256	MA0258.1	ESR2
Klf15 GRE1	4:122365867-122366341	238	255	MA0258.1	ESR2
Klf15 GRE1	4:122365867-122366341	354	361	MA0156.1	FEV
Klf15 GRE1	4:122365867-122366341	169	182	MA0030.1	FOXF2
Klf15 GRE1	4:122365867-122366341	173	183	MA0480.1	Foxo1
Klf15 GRE1	4:122365867-122366341	297	307	MA0480.1	Foxo1
Klf15 GRE1	4:122365867-122366341	172	182	MA0593.1	FOXP2
Klf15 GRE1	4:122365867-122366341	353	362	MA0062.1	GABPA
Klf15 GRE1	4:122365867-122366341	288	297	MA1099.1	Hes1
Klf15 GRE1	4:122365867-122366341	287	298	MA0821.1	HES5
Klf15 GRE1	4:122365867-122366341	287	298	MA0821.1	HES5
Klf15 GRE1	4:122365867-122366341	287	298	MA0822.1	HES7
Klf15 GRE1	4:122365867-122366341	287	298	MA0822.1	HES7
Klf15 GRE1	4:122365867-122366341	288	297	MA0823.1	HEY1
Klf15 GRE1	4:122365867-122366341	288	297	MA0823.1	HEY1
Klf15 GRE1	4:122365867-122366341	288	297	MA0649.1	HEY2
Klf15 GRE1	4:122365867-122366341	323	331	MA0739.1	Hic1
Klf15 GRE1	4:122365867-122366341	371	379	MA0738.1	HIC2
Klf15 GRE1	4:122365867-122366341	248	256	MA0738.1	HIC2
Klf15 GRE1	4:122365867-122366341	203	218	MA0114.3	Hnf4a
Klf15 GRE1	4:122365867-122366341	203	217	MA0114.2	HNF4A
Klf15 GRE1	4:122365867-122366341	204	216	MA0114.1	HNF4A
Klf15 GRE1	4:122365867-122366341	104	116	MA0114.1	HNF4A
Klf15 GRE1	4:122365867-122366341	202	216	MA0484.1	HNF4G
Klf15 GRE1	4:122365867-122366341	289	296	MA0617.1	Id2
Klf15 GRE1	4:122365867-122366341	435	446	MA0155.1	INSM1
Klf15 GRE1	4:122365867-122366341	255	266	MA0155.1	INSM1
Klf15 GRE1	4:122365867-122366341	201	214	MA0740.1	KLF14
Klf15 GRE1	4:122365867-122366341	251	261	MA0741.1	KLF16
Klf15 GRE1	4:122365867-122366341	203	213	MA0741.1	KLF16
Klf15 GRE1	4:122365867-122366341	55	65	MA0741.1	KLF16
Klf15 GRE1	4:122365867-122366341	204	213	MA0039.2	Klf4
Klf15 GRE1	4:122365867-122366341	196	205	MA0039.1	Klf4
Klf15 GRE1	4:122365867-122366341	251	260	MA0599.1	KLF5
Klf15 GRE1	4:122365867-122366341	204	213	MA0599.1	KLF5
Klf15 GRE1	4:122365867-122366341	288	297	MA0058.3	MAX
Klf15 GRE1	4:122365867-122366341	288	297	MA0058.3	MAX
Klf15 GRE1	4:122365867-122366341	287	296	MA0058.1	MAX
Klf15 GRE1	4:122365867-122366341	288	298	MA0059.1	MAX::MYC
Klf15 GRE1	4:122365867-122366341	75	84	MA0620.1	Mitf
Klf15 GRE1	4:122365867-122366341	288	297	MA0663.1	MLX
Klf15 GRE1	4:122365867-122366341	289	296	MA0622.1	Mlxip
Klf15 GRE1	4:122365867-122366341	288	297	MA0664.1	MLXIPL
Klf15 GRE1	4:122365867-122366341	288	297	MA0825.1	MNT
Klf15 GRE1	4:122365867-122366341	288	297	MA0825.1	MNT
Klf15 GRE1	4:122365867-122366341	288	297	MA0147.1	Myc
Klf15 GRE1	4:122365867-122366341	289	298	MA0147.2	Myc
Klf15 GRE1	4:122365867-122366341	288	297	MA0104.2	Mycn
Klf15 GRE1	4:122365867-122366341	288	295	MA0104.3	Mycn
Klf15 GRE1	4:122365867-122366341	290	297	MA0104.3	Mycn
Klf15 GRE1	4:122365867-122366341	326	336	MA0503.1	Nkx2-5(var.2)
Klf15 GRE1	4:122365867-122366341	442	452	MA0503.1	Nkx2-5(var.2)
Klf15 GRE1	4:122365867-122366341	288	297	MA0626.1	Npas2
Klf15 GRE1	4:122365867-122366341	288	297	MA0626.1	Npas2
Klf15 GRE1	4:122365867-122366341	249	263	MA0504.1	NR2C2
Klf15 GRE1	4:122365867-122366341	202	216	MA0504.1	NR2C2
Klf15 GRE1	4:122365867-122366341	240	254	MA0113.2	NR3C1
Klf15 GRE1	4:122365867-122366341	134	150	MA0113.3	NR3C1
Klf15 GRE1	4:122365867-122366341	240	254	MA0113.2	NR3C1
Klf15 GRE1	4:122365867-122366341	134	150	MA0113.3	NR3C1
Klf15 GRE1	4:122365867-122366341	239	255	MA0113.3	NR3C1
Klf15 GRE1	4:122365867-122366341	239	255	MA0113.3	NR3C1
Klf15 GRE1	4:122365867-122366341	239	255	MA0727.1	NR3C2
Klf15 GRE1	4:122365867-122366341	134	150	MA0727.1	NR3C2
Klf15 GRE1	4:122365867-122366341	239	255	MA0727.1	NR3C2
Klf15 GRE1	4:122365867-122366341	134	150	MA0727.1	NR3C2
Klf15 GRE1	4:122365867-122366341	268	278	MA0506.1	NRF1
Klf15 GRE1	4:122365867-122366341	62	75	MA0163.1	PLAG1
Klf15 GRE1	4:122365867-122366341	61	74	MA0163.1	PLAG1
Klf15 GRE1	4:122365867-122366341	368	381	MA0163.1	PLAG1
Klf15 GRE1	4:122365867-122366341	249	263	MA0065.2	Pparg::Rxra
Klf15 GRE1	4:122365867-122366341	61	80	MA0073.1	RREB1
Klf15 GRE1	4:122365867-122366341	252	261	MA0079.2	SP1
Klf15 GRE1	4:122365867-122366341	251	261	MA0079.3	SP1
Klf15 GRE1	4:122365867-122366341	203	212	MA0079.2	SP1
Klf15 GRE1	4:122365867-122366341	203	213	MA0079.3	SP1
Klf15 GRE1	4:122365867-122366341	251	260	MA0079.2	SP1
Klf15 GRE1	4:122365867-122366341	199	213	MA0516.1	SP2
Klf15 GRE1	4:122365867-122366341	251	265	MA0516.1	SP2
Klf15 GRE1	4:122365867-122366341	251	261	MA0746.1	SP3
Klf15 GRE1	4:122365867-122366341	203	213	MA0746.1	SP3
Klf15 GRE1	4:122365867-122366341	200	216	MA0685.1	SP4
Klf15 GRE1	4:122365867-122366341	248	264	MA0685.1	SP4
Klf15 GRE1	4:122365867-122366341	251	262	MA0747.1	SP8
Klf15 GRE1	4:122365867-122366341	202	213	MA0747.1	SP8
Klf15 GRE1	4:122365867-122366341	355	361	MA0080.2	SPI1
Klf15 GRE1	4:122365867-122366341	351	360	MA0144.1	Stat3
Klf15 GRE1	4:122365867-122366341	288	297	MA0632.1	Tcfl5
Klf15 GRE1	4:122365867-122366341	288	297	MA0632.1	Tcfl5
Klf15 GRE1	4:122365867-122366341	219	231	MA0872.1	TFAP2A(var.3)
Klf15 GRE1	4:122365867-122366341	219	231	MA0872.1	TFAP2A(var.3)
Klf15 GRE1	4:122365867-122366341	219	231	MA0813.1	TFAP2B(var.3)
Klf15 GRE1	4:122365867-122366341	390	404	MA0524.1	TFAP2C
Klf15 GRE1	4:122365867-122366341	275	285	MA0814.1	TFAP2C(var.2)
Klf15 GRE1	4:122365867-122366341	219	231	MA0815.1	TFAP2C(var.3)
Klf15 GRE1	4:122365867-122366341	219	231	MA0815.1	TFAP2C(var.3)
Klf15 GRE1	4:122365867-122366341	288	297	MA0831.1	TFE3
Klf15 GRE1	4:122365867-122366341	288	297	MA0831.1	TFE3
Klf15 GRE1	4:122365867-122366341	288	297	MA0692.1	TFEB
Klf15 GRE1	4:122365867-122366341	288	297	MA0692.1	TFEB
Klf15 GRE1	4:122365867-122366341	288	297	MA0871.1	TFEC
Klf15 GRE1	4:122365867-122366341	289	295	MA0093.1	USF1
Klf15 GRE1	4:122365867-122366341	70	81	MA0695.1	ZBTB7C
Klf15 GRE1	4:122365867-122366341	182	195	MA0146.1	Zfx
Klf15 GRE1	4:122365867-122366341	182	195	MA0146.2	Zfx
Klf15 GRE1	4:122365867-122366341	181	194	MA0146.1	Zfx
Klf15 GRE1	4:122365867-122366341	181	194	MA0146.2	Zfx
Klf15 GRE1	4:122365867-122366341	239	252	MA0696.1	ZIC1
Klf15 GRE1	4:122365867-122366341	252	261	MA0753.1	ZNF740
Klf15 GRE1	4:122365867-122366341	251	260	MA0753.1	ZNF740
Klf15 GRE2	4:122373396-122374134	474	495	MA0007.1	Ar
Klf15 GRE2	4:122373396-122374134	476	490	MA0007.2	AR
Klf15 GRE2	4:122373396-122374134	476	492	MA0007.3	Ar
Klf15 GRE2	4:122373396-122374134	476	492	MA0007.3	Ar
Klf15 GRE2	4:122373396-122374134	478	492	MA0007.2	AR
Klf15 GRE2	4:122373396-122374134	473	494	MA0007.1	Ar
Klf15 GRE2	4:122373396-122374134	149	163	MA0007.2	AR
Klf15 GRE2	4:122373396-122374134	548	558	MA0601.1	Arid3b
Klf15 GRE2	4:122373396-122374134	32	41	MA0816.1	Ascl2
Klf15 GRE2	4:122373396-122374134	32	41	MA0816.1	Ascl2
Klf15 GRE2	4:122373396-122374134	392	399	MA0461.1	Atoh1
Klf15 GRE2	4:122373396-122374134	301	308	MA0461.1	Atoh1
Klf15 GRE2	4:122373396-122374134	605	612	MA0461.1	Atoh1
Klf15 GRE2	4:122373396-122374134	419	432	MA0463.1	Bcl6
Klf15 GRE2	4:122373396-122374134	507	520	MA0463.1	Bcl6
Klf15 GRE2	4:122373396-122374134	121	139	MA0139.1	CTCF
Klf15 GRE2	4:122373396-122374134	411	418	MA0024.1	E2F1
Klf15 GRE2	4:122373396-122374134	411	421	MA0024.2	E2F1
Klf15 GRE2	4:122373396-122374134	246	256	MA0154.2	EBF1
Klf15 GRE2	4:122373396-122374134	246	255	MA0154.1	EBF1
Klf15 GRE2	4:122373396-122374134	92	101	MA0154.1	EBF1
Klf15 GRE2	4:122373396-122374134	244	257	MA0154.3	EBF1
Klf15 GRE2	4:122373396-122374134	244	257	MA0154.3	EBF1
Klf15 GRE2	4:122373396-122374134	117	130	MA0162.2	EGR1
Klf15 GRE2	4:122373396-122374134	117	131	MA0472.1	EGR2
Klf15 GRE2	4:122373396-122374134	418	425	MA0598.1	EHF
Klf15 GRE2	4:122373396-122374134	477	491	MA0098.2	Ets1
Klf15 GRE2	4:122373396-122374134	78	95	MA0149.1	EWSR1-FLI1
Klf15 GRE2	4:122373396-122374134	32	41	MA0820.1	FIGLA
Klf15 GRE2	4:122373396-122374134	32	41	MA0820.1	FIGLA
Klf15 GRE2	4:122373396-122374134	125	134	MA0820.1	FIGLA
Klf15 GRE2	4:122373396-122374134	38	48	MA0148.1	FOXA1
Klf15 GRE2	4:122373396-122374134	38	48	MA0148.2	FOXA1
Klf15 GRE2	4:122373396-122374134	34	48	MA0148.3	FOXA1
Klf15 GRE2	4:122373396-122374134	625	635	MA0479.1	FOXH1
Klf15 GRE2	4:122373396-122374134	327	337	MA0035.3	Gata1
Klf15 GRE2	4:122373396-122374134	328	338	MA0482.1	Gata4
Klf15 GRE2	4:122373396-122374134	678	687	MA0092.1	Hand1::Tcf3
Klf15 GRE2	4:122373396-122374134	274	283	MA0649.1	HEY2
Klf15 GRE2	4:122373396-122374134	184	192	MA0739.1	Hic1
Klf15 GRE2	4:122373396-122374134	285	299	MA0114.2	HNF4A
Klf15 GRE2	4:122373396-122374134	285	300	MA0114.3	Hnf4a
Klf15 GRE2	4:122373396-122374134	286	298	MA0114.1	HNF4A
Klf15 GRE2	4:122373396-122374134	284	298	MA0484.1	HNF4G
Klf15 GRE2	4:122373396-122374134	706	715	MA0900.1	HOXA2
Klf15 GRE2	4:122373396-122374134	420	434	MA0486.1	HSF1
Klf15 GRE2	4:122373396-122374134	421	433	MA0486.2	HSF1
Klf15 GRE2	4:122373396-122374134	421	433	MA0770.1	HSF2
Klf15 GRE2	4:122373396-122374134	506	518	MA0770.1	HSF2
Klf15 GRE2	4:122373396-122374134	421	433	MA0771.1	HSF4
Klf15 GRE2	4:122373396-122374134	274	283	MA0824.1	ID4
Klf15 GRE2	4:122373396-122374134	125	134	MA0824.1	ID4
Klf15 GRE2	4:122373396-122374134	3	13	MA0493.1	Klf1
Klf15 GRE2	4:122373396-122374134	215	229	MA0742.1	Klf12
Klf15 GRE2	4:122373396-122374134	117	127	MA0741.1	KLF16
Klf15 GRE2	4:122373396-122374134	2	12	MA0741.1	KLF16
Klf15 GRE2	4:122373396-122374134	3	12	MA0039.2	Klf4
Klf15 GRE2	4:122373396-122374134	3	12	MA0599.1	KLF5
Klf15 GRE2	4:122373396-122374134	117	126	MA0599.1	KLF5
Klf15 GRE2	4:122373396-122374134	664	672	MA0619.1	LIN54
Klf15 GRE2	4:122373396-122374134	559	570	MA0117.2	Mafb
Klf15 GRE2	4:122373396-122374134	558	565	MA0117.1	Mafb
Klf15 GRE2	4:122373396-122374134	547	558	MA0052.3	MEF2A
Klf15 GRE2	4:122373396-122374134	548	557	MA0052.1	MEF2A
Klf15 GRE2	4:122373396-122374134	547	558	MA0660.1	MEF2B
Klf15 GRE2	4:122373396-122374134	547	558	MA0773.1	MEF2D
Klf15 GRE2	4:122373396-122374134	556	570	MA0498.1	Meis1
Klf15 GRE2	4:122373396-122374134	557	564	MA0774.1	MEIS2
Klf15 GRE2	4:122373396-122374134	32	41	MA0665.1	MSC
Klf15 GRE2	4:122373396-122374134	32	41	MA0665.1	MSC
Klf15 GRE2	4:122373396-122374134	274	283	MA0665.1	MSC
Klf15 GRE2	4:122373396-122374134	405	414	MA0100.2	Myb
Klf15 GRE2	4:122373396-122374134	24	38	MA0777.1	MYBL2
Klf15 GRE2	4:122373396-122374134	24	38	MA0777.1	MYBL2
Klf15 GRE2	4:122373396-122374134	32	41	MA0667.1	MYF6
Klf15 GRE2	4:122373396-122374134	32	41	MA0667.1	MYF6
Klf15 GRE2	4:122373396-122374134	274	283	MA0667.1	MYF6
Klf15 GRE2	4:122373396-122374134	274	283	MA0667.1	MYF6
Klf15 GRE2	4:122373396-122374134	32	44	MA0499.1	Myod1
Klf15 GRE2	4:122373396-122374134	274	286	MA0499.1	Myod1
Klf15 GRE2	4:122373396-122374134	131	143	MA0499.1	Myod1
Klf15 GRE2	4:122373396-122374134	262	272	MA0500.1	Myog
Klf15 GRE2	4:122373396-122374134	31	41	MA0500.1	Myog
Klf15 GRE2	4:122373396-122374134	32	42	MA0500.1	Myog
Klf15 GRE2	4:122373396-122374134	230	239	MA0057.1	MZF1(var.2)
Klf15 GRE2	4:122373396-122374134	392	401	MA0623.1	Neurog1
Klf15 GRE2	4:122373396-122374134	345	359	MA0150.2	Nfe2l2
Klf15 GRE2	4:122373396-122374134	187	200	MA0119.1	NFIC::TLX1
Klf15 GRE2	4:122373396-122374134	186	199	MA0119.1	NFIC::TLX1
Klf15 GRE2	4:122373396-122374134	261	272	MA0048.1	NHLH1
Klf15 GRE2	4:122373396-122374134	262	271	MA0048.2	NHLH1
Klf15 GRE2	4:122373396-122374134	130	141	MA0048.1	NHLH1
Klf15 GRE2	4:122373396-122374134	261	272	MA0048.1	NHLH1
Klf15 GRE2	4:122373396-122374134	131	140	MA0048.2	NHLH1
Klf15 GRE2	4:122373396-122374134	262	271	MA0048.2	NHLH1
Klf15 GRE2	4:122373396-122374134	284	300	MA0115.1	NR1H2::RXRA
Klf15 GRE2	4:122373396-122374134	476	493	MA0113.1	NR3C1
Klf15 GRE2	4:122373396-122374134	477	491	MA0113.2	NR3C1
Klf15 GRE2	4:122373396-122374134	476	492	MA0113.3	NR3C1
Klf15 GRE2	4:122373396-122374134	476	492	MA0113.3	NR3C1
Klf15 GRE2	4:122373396-122374134	476	492	MA0727.1	NR3C2
Klf15 GRE2	4:122373396-122374134	476	492	MA0727.1	NR3C2
Klf15 GRE2	4:122373396-122374134	629	643	MA0505.1	Nr5a2
Klf15 GRE2	4:122373396-122374134	560	570	MA0842.1	NRL
Klf15 GRE2	4:122373396-122374134	65	94	MA0068.1	Pax4
Klf15 GRE2	4:122373396-122374134	575	593	MA0014.2	PAX5
Klf15 GRE2	4:122373396-122374134	273	284	MA0782.1	PKNOX1
Klf15 GRE2	4:122373396-122374134	552	563	MA0782.1	PKNOX1
Klf15 GRE2	4:122373396-122374134	552	563	MA0782.1	PKNOX1
Klf15 GRE2	4:122373396-122374134	273	284	MA0783.1	PKNOX2
Klf15 GRE2	4:122373396-122374134	552	563	MA0783.1	PKNOX2
Klf15 GRE2	4:122373396-122374134	552	563	MA0783.1	PKNOX2
Klf15 GRE2	4:122373396-122374134	559	570	MA0783.1	PKNOX2
Klf15 GRE2	4:122373396-122374134	355	367	MA0507.1	POU2F2
Klf15 GRE2	4:122373396-122374134	705	714	MA0793.1	POU6F2
Klf15 GRE2	4:122373396-122374134	282	301	MA0065.1	PPARG::RXRA
Klf15 GRE2	4:122373396-122374134	42	58	MA0159.1	RARA::RXRA
Klf15 GRE2	4:122373396-122374134	171	189	MA0138.1	REST
Klf15 GRE2	4:122373396-122374134	585	605	MA0138.2	REST
Klf15 GRE2	4:122373396-122374134	243	261	MA0138.1	REST
Klf15 GRE2	4:122373396-122374134	638	658	MA0138.2	REST
Klf15 GRE2	4:122373396-122374134	639	657	MA0138.1	REST
Klf15 GRE2	4:122373396-122374134	245	259	MA0510.1	RFX5
Klf15 GRE2	4:122373396-122374134	26	42	MA0629.1	Rhox11
Klf15 GRE2	4:122373396-122374134	672	682	MA0002.2	RUNX1
Klf15 GRE2	4:122373396-122374134	669	683	MA0511.1	RUNX2
Klf15 GRE2	4:122373396-122374134	1	15	MA0511.1	RUNX2
Klf15 GRE2	4:122373396-122374134	673	682	MA0684.1	RUNX3
Klf15 GRE2	4:122373396-122374134	285	298	MA0512.2	Rxra
Klf15 GRE2	4:122373396-122374134	275	283	MA0745.1	SNAI2
Klf15 GRE2	4:122373396-122374134	126	134	MA0745.1	SNAI2
Klf15 GRE2	4:122373396-122374134	457	464	MA0143.3	Sox2
Klf15 GRE2	4:122373396-122374134	457	466	MA0514.1	Sox3
Klf15 GRE2	4:122373396-122374134	457	466	MA0515.1	Sox6
Klf15 GRE2	4:122373396-122374134	117	127	MA0079.3	SP1
Klf15 GRE2	4:122373396-122374134	118	127	MA0079.2	SP1
Klf15 GRE2	4:122373396-122374134	227	236	MA0079.1	SP1
Klf15 GRE2	4:122373396-122374134	117	131	MA0516.1	SP2
Klf15 GRE2	4:122373396-122374134	296	310	MA0516.1	SP2
Klf15 GRE2	4:122373396-122374134	2	12	MA0746.1	SP3
Klf15 GRE2	4:122373396-122374134	117	127	MA0746.1	SP3
Klf15 GRE2	4:122373396-122374134	114	130	MA0685.1	SP4
Klf15 GRE2	4:122373396-122374134	479	489	MA0686.1	SPDEF
Klf15 GRE2	4:122373396-122374134	301	314	MA0080.4	SPI1
Klf15 GRE2	4:122373396-122374134	431	437	MA0081.1	SPIB
Klf15 GRE2	4:122373396-122374134	221	231	MA0111.1	Spz1
Klf15 GRE2	4:122373396-122374134	417	431	MA0137.2	STAT1
Klf15 GRE2	4:122373396-122374134	419	429	MA0137.3	STAT1
Klf15 GRE2	4:122373396-122374134	417	431	MA0137.2	STAT1
Klf15 GRE2	4:122373396-122374134	419	429	MA0144.2	STAT3
Klf15 GRE2	4:122373396-122374134	419	428	MA0144.1	Stat3
Klf15 GRE2	4:122373396-122374134	394	404	MA0144.2	STAT3
Klf15 GRE2	4:122373396-122374134	419	429	MA0144.2	STAT3
Klf15 GRE2	4:122373396-122374134	510	520	MA0144.2	STAT3
Klf15 GRE2	4:122373396-122374134	511	520	MA0144.1	Stat3
Klf15 GRE2	4:122373396-122374134	510	519	MA0144.1	Stat3
Klf15 GRE2	4:122373396-122374134	416	429	MA0518.1	Stat4
Klf15 GRE2	4:122373396-122374134	418	428	MA0519.1	Stat5a::Stat5b
Klf15 GRE2	4:122373396-122374134	420	430	MA0519.1	Stat5a::Stat5b
Klf15 GRE2	4:122373396-122374134	32	43	MA0091.1	TAL1::TCF3
Klf15 GRE2	4:122373396-122374134	30	41	MA0091.1	TAL1::TCF3
Klf15 GRE2	4:122373396-122374134	390	401	MA0091.1	TAL1::TCF3
Klf15 GRE2	4:122373396-122374134	31	41	MA0521.1	Tcf12
Klf15 GRE2	4:122373396-122374134	32	42	MA0521.1	Tcf12
Klf15 GRE2	4:122373396-122374134	262	272	MA0521.1	Tcf12
Klf15 GRE2	4:122373396-122374134	30	43	MA0832.1	Tcf21
Klf15 GRE2	4:122373396-122374134	30	43	MA0832.1	Tcf21
Klf15 GRE2	4:122373396-122374134	272	285	MA0832.1	Tcf21
Klf15 GRE2	4:122373396-122374134	130	140	MA0522.1	Tcf3
Klf15 GRE2	4:122373396-122374134	125	135	MA0522.1	Tcf3
Klf15 GRE2	4:122373396-122374134	125	134	MA0522.2	TCF3
Klf15 GRE2	4:122373396-122374134	274	283	MA0522.2	TCF3
Klf15 GRE2	4:122373396-122374134	274	283	MA0830.1	TCF4
Klf15 GRE2	4:122373396-122374134	125	134	MA0830.1	TCF4
Klf15 GRE2	4:122373396-122374134	284	297	MA0523.1	TCF7L2
Klf15 GRE2	4:122373396-122374134	32	41	MA0691.1	TFAP4
Klf15 GRE2	4:122373396-122374134	32	41	MA0691.1	TFAP4
Klf15 GRE2	4:122373396-122374134	262	271	MA0691.1	TFAP4
Klf15 GRE2	4:122373396-122374134	262	271	MA0691.1	TFAP4
Klf15 GRE2	4:122373396-122374134	552	563	MA0796.1	TGIF1
Klf15 GRE2	4:122373396-122374134	552	563	MA0796.1	TGIF1
Klf15 GRE2	4:122373396-122374134	273	284	MA0796.1	TGIF1
Klf15 GRE2	4:122373396-122374134	273	284	MA0797.1	TGIF2
Klf15 GRE2	4:122373396-122374134	552	563	MA0797.1	TGIF2
Klf15 GRE2	4:122373396-122374134	552	563	MA0797.1	TGIF2
Klf15 GRE2	4:122373396-122374134	292	303	MA0695.1	ZBTB7C
Klf15 GRE2	4:122373396-122374134	124	132	MA0103.2	ZEB1
Klf15 GRE2	4:122373396-122374134	131	144	MA0146.2	Zfx
Klf15 GRE2	4:122373396-122374134	131	144	MA0146.1	Zfx
Klf15 GRE2	4:122373396-122374134	228	248	MA0528.1	ZNF263
Klf15 GRE2	4:122373396-122374134	225	245	MA0528.1	ZNF263
Klf15 GRE2	4:122373396-122374134	222	242	MA0528.1	ZNF263
Klf15 GRE2	4:122373396-122374134	74	94	MA0528.1	ZNF263
Klf15 GRE2	4:122373396-122374134	69	89	MA0528.1	ZNF263
Klf15 GRE2	4:122373396-122374134	243	257	MA0116.1	Znf423
Klf15 GRE2	4:122373396-122374134	315	329	MA0116.1	Znf423
