# Supplementary material for: Genomic regulation of Krüppel-like-factor family members by corticosteroid receptors in the rat brain
Source: Neurobiol Stress. 2023 Mar 7;23:100532. doi: 10.1016/j.ynstr.2023.100532 (PMC10024234; doi:10.1016/j.ynstr.2023.100532)
Supplement: Multimedia component 6 [file mmc6.xlsx]

## Sheet: Sheet1
Gene	GR PeakCoordinates	TFBSstart	TFBSend	MotifID	MotifName
Klf2	16:19224974-19225673	65	86	MA0007.1	Ar
Klf2	16:19224974-19225673	377	393	MA0007.3	Ar		TFBSstart:	Transcription factor binding site start
Klf2	16:19224974-19225673	377	391	MA0007.2	AR		TFBSend:	Transcription factor binding site end
Klf2	16:19224974-19225673	377	393	MA0007.3	Ar
Klf2	16:19224974-19225673	70	84	MA0007.2	AR
Klf2	16:19224974-19225673	68	82	MA0007.2	AR
Klf2	16:19224974-19225673	68	84	MA0007.3	Ar
Klf2	16:19224974-19225673	374	395	MA0007.1	Ar
Klf2	16:19224974-19225673	479	500	MA0007.1	Ar
Klf2	16:19224974-19225673	602	612	MA0464.1	Bhlhe40
Klf2	16:19224974-19225673	314	325	MA0018.1	CREB1
Klf2	16:19224974-19225673	110	120	MA0024.2	E2F1
Klf2	16:19224974-19225673	426	433	MA0024.1	E2F1
Klf2	16:19224974-19225673	265	275	MA0470.1	E2F4
Klf2	16:19224974-19225673	267	280	MA0162.2	EGR1
Klf2	16:19224974-19225673	350	363	MA0162.2	EGR1
Klf2	16:19224974-19225673	216	229	MA0162.2	EGR1
Klf2	16:19224974-19225673	350	360	MA0162.1	Egr1
Klf2	16:19224974-19225673	270	280	MA0162.1	Egr1
Klf2	16:19224974-19225673	611	621	MA0162.1	Egr1
Klf2	16:19224974-19225673	213	226	MA0162.2	EGR1
Klf2	16:19224974-19225673	122	135	MA0162.2	EGR1
Klf2	16:19224974-19225673	219	232	MA0162.2	EGR1
Klf2	16:19224974-19225673	349	363	MA0472.1	EGR2
Klf2	16:19224974-19225673	267	281	MA0472.1	EGR2
Klf2	16:19224974-19225673	350	360	MA0472.2	EGR2
Klf2	16:19224974-19225673	611	621	MA0472.2	EGR2
Klf2	16:19224974-19225673	348	362	MA0732.1	EGR3
Klf2	16:19224974-19225673	346	360	MA0732.1	EGR3
Klf2	16:19224974-19225673	268	282	MA0732.1	EGR3
Klf2	16:19224974-19225673	345	360	MA0733.1	EGR4
Klf2	16:19224974-19225673	268	283	MA0733.1	EGR4
Klf2	16:19224974-19225673	84	101	MA0112.1	ESR1
Klf2	16:19224974-19225673	86	105	MA0112.2	ESR1
Klf2	16:19224974-19225673	595	605	MA0479.1	FOXH1
Klf2	16:19224974-19225673	317	324	MA0614.1	Foxj2
Klf2	16:19224974-19225673	317	324	MA0157.2	FOXO3
Klf2	16:19224974-19225673	90	101	MA0734.1	GLI2
Klf2	16:19224974-19225673	622	631	MA1099.1	Hes1
Klf2	16:19224974-19225673	634	643	MA1099.1	Hes1
Klf2	16:19224974-19225673	358	369	MA0822.1	HES7
Klf2	16:19224974-19225673	355	363	MA0739.1	Hic1
Klf2	16:19224974-19225673	359	368	MA0824.1	ID4
Klf2	16:19224974-19225673	513	533	MA0050.2	IRF1
Klf2	16:19224974-19225673	516	529	MA0652.1	IRF8
Klf2	16:19224974-19225673	126	136	MA0493.1	Klf1
Klf2	16:19224974-19225673	90	100	MA0493.1	Klf1
Klf2	16:19224974-19225673	285	295	MA0493.1	Klf1
Klf2	16:19224974-19225673	285	299	MA0742.1	Klf12
Klf2	16:19224974-19225673	122	136	MA0742.1	Klf12
Klf2	16:19224974-19225673	285	298	MA0740.1	KLF14
Klf2	16:19224974-19225673	123	136	MA0740.1	KLF14
Klf2	16:19224974-19225673	607	620	MA0740.1	KLF14
Klf2	16:19224974-19225673	266	279	MA0740.1	KLF14
Klf2	16:19224974-19225673	267	277	MA0741.1	KLF16
Klf2	16:19224974-19225673	125	135	MA0741.1	KLF16
Klf2	16:19224974-19225673	286	296	MA0741.1	KLF16
Klf2	16:19224974-19225673	608	618	MA0741.1	KLF16
Klf2	16:19224974-19225673	351	361	MA0741.1	KLF16
Klf2	16:19224974-19225673	126	135	MA0039.2	Klf4
Klf2	16:19224974-19225673	286	295	MA0039.2	Klf4
Klf2	16:19224974-19225673	267	276	MA0039.2	Klf4
Klf2	16:19224974-19225673	91	100	MA0039.2	Klf4
Klf2	16:19224974-19225673	286	295	MA0599.1	KLF5
Klf2	16:19224974-19225673	126	135	MA0599.1	KLF5
Klf2	16:19224974-19225673	267	276	MA0599.1	KLF5
Klf2	16:19224974-19225673	189	198	MA0052.1	MEF2A
Klf2	16:19224974-19225673	189	198	MA0052.1	MEF2A
Klf2	16:19224974-19225673	163	172	MA0057.1	MZF1(var.2)
Klf2	16:19224974-19225673	69	83	MA0113.2	NR3C1
Klf2	16:19224974-19225673	377	393	MA0113.3	NR3C1
Klf2	16:19224974-19225673	377	393	MA0113.3	NR3C1
Klf2	16:19224974-19225673	378	392	MA0113.2	NR3C1
Klf2	16:19224974-19225673	68	84	MA0113.3	NR3C1
Klf2	16:19224974-19225673	377	393	MA0727.1	NR3C2
Klf2	16:19224974-19225673	377	393	MA0727.1	NR3C2
Klf2	16:19224974-19225673	68	84	MA0727.1	NR3C2
Klf2	16:19224974-19225673	68	84	MA0727.1	NR3C2
Klf2	16:19224974-19225673	633	643	MA0506.1	NRF1
Klf2	16:19224974-19225673	157	173	MA0779.1	PAX1
Klf2	16:19224974-19225673	670	688	MA0014.2	PAX5
Klf2	16:19224974-19225673	131	150	MA0014.1	Pax5
Klf2	16:19224974-19225673	358	369	MA0782.1	PKNOX1
Klf2	16:19224974-19225673	358	369	MA0783.1	PKNOX2
Klf2	16:19224974-19225673	577	596	MA0066.1	PPARG
Klf2	16:19224974-19225673	240	260	MA0138.2	REST
Klf2	16:19224974-19225673	300	313	MA0509.1	Rfx1
Klf2	16:19224974-19225673	509	522	MA0509.1	Rfx1
Klf2	16:19224974-19225673	300	318	MA0600.1	RFX2
Klf2	16:19224974-19225673	509	527	MA0600.1	RFX2
Klf2	16:19224974-19225673	299	314	MA0600.2	RFX2
Klf2	16:19224974-19225673	299	314	MA0600.2	RFX2
Klf2	16:19224974-19225673	299	314	MA0798.1	RFX3
Klf2	16:19224974-19225673	299	314	MA0798.1	RFX3
Klf2	16:19224974-19225673	508	523	MA0798.1	RFX3
Klf2	16:19224974-19225673	508	523	MA0798.1	RFX3
Klf2	16:19224974-19225673	299	314	MA0799.1	RFX4
Klf2	16:19224974-19225673	299	314	MA0799.1	RFX4
Klf2	16:19224974-19225673	508	523	MA0799.1	RFX4
Klf2	16:19224974-19225673	81	95	MA0510.1	RFX5
Klf2	16:19224974-19225673	299	314	MA0510.2	RFX5
Klf2	16:19224974-19225673	299	314	MA0510.2	RFX5
Klf2	16:19224974-19225673	508	523	MA0510.2	RFX5
Klf2	16:19224974-19225673	508	523	MA0510.2	RFX5
Klf2	16:19224974-19225673	328	344	MA0629.1	Rhox11
Klf2	16:19224974-19225673	77	91	MA0511.1	RUNX2
Klf2	16:19224974-19225673	686	700	MA0869.1	Sox11
Klf2	16:19224974-19225673	686	700	MA0866.1	SOX21
Klf2	16:19224974-19225673	685	700	MA0867.1	SOX4
Klf2	16:19224974-19225673	268	277	MA0079.2	SP1
Klf2	16:19224974-19225673	267	277	MA0079.3	SP1
Klf2	16:19224974-19225673	125	135	MA0079.3	SP1
Klf2	16:19224974-19225673	286	296	MA0079.3	SP1
Klf2	16:19224974-19225673	267	276	MA0079.1	SP1
Klf2	16:19224974-19225673	125	134	MA0079.2	SP1
Klf2	16:19224974-19225673	287	296	MA0079.2	SP1
Klf2	16:19224974-19225673	286	300	MA0516.1	SP2
Klf2	16:19224974-19225673	267	281	MA0516.1	SP2
Klf2	16:19224974-19225673	121	135	MA0516.1	SP2
Klf2	16:19224974-19225673	267	277	MA0746.1	SP3
Klf2	16:19224974-19225673	125	135	MA0746.1	SP3
Klf2	16:19224974-19225673	286	296	MA0746.1	SP3
Klf2	16:19224974-19225673	608	618	MA0746.1	SP3
Klf2	16:19224974-19225673	122	138	MA0685.1	SP4
Klf2	16:19224974-19225673	283	299	MA0685.1	SP4
Klf2	16:19224974-19225673	264	280	MA0685.1	SP4
Klf2	16:19224974-19225673	286	297	MA0747.1	SP8
Klf2	16:19224974-19225673	124	135	MA0747.1	SP8
Klf2	16:19224974-19225673	473	482	MA0595.1	SREBF1
Klf2	16:19224974-19225673	103	114	MA0083.1	SRF
Klf2	16:19224974-19225673	100	115	MA0083.3	SRF
Klf2	16:19224974-19225673	517	530	MA0137.1	STAT1
Klf2	16:19224974-19225673	517	531	MA0517.1	STAT1::STAT2
Klf2	16:19224974-19225673	357	367	MA0009.1	T
Klf2	16:19224974-19225673	204	218	MA0108.1	TBP
Klf2	16:19224974-19225673	204	218	MA0108.2	TBP
Klf2	16:19224974-19225673	359	368	MA0522.2	TCF3
Klf2	16:19224974-19225673	359	368	MA0830.1	TCF4
Klf2	16:19224974-19225673	572	585	MA0145.2	Tcfcp2l1
Klf2	16:19224974-19225673	572	585	MA0145.1	Tcfcp2l1
Klf2	16:19224974-19225673	634	643	MA0632.1	Tcfl5
Klf2	16:19224974-19225673	634	643	MA0632.1	Tcfl5
Klf2	16:19224974-19225673	273	281	MA0003.1	TFAP2A
Klf2	16:19224974-19225673	412	426	MA0003.2	TFAP2A
Klf2	16:19224974-19225673	415	425	MA0003.3	TFAP2A
Klf2	16:19224974-19225673	272	280	MA0003.1	TFAP2A
Klf2	16:19224974-19225673	415	425	MA0003.3	TFAP2A
Klf2	16:19224974-19225673	268	282	MA0003.2	TFAP2A
Klf2	16:19224974-19225673	269	283	MA0003.2	TFAP2A
Klf2	16:19224974-19225673	271	285	MA0003.2	TFAP2A
Klf2	16:19224974-19225673	416	424	MA0003.1	TFAP2A
Klf2	16:19224974-19225673	416	424	MA0003.1	TFAP2A
Klf2	16:19224974-19225673	271	282	MA0810.1	TFAP2A(var.2)
Klf2	16:19224974-19225673	271	282	MA0810.1	TFAP2A(var.2)
Klf2	16:19224974-19225673	211	222	MA0810.1	TFAP2A(var.2)
Klf2	16:19224974-19225673	271	282	MA0811.1	TFAP2B
Klf2	16:19224974-19225673	271	282	MA0811.1	TFAP2B
Klf2	16:19224974-19225673	415	425	MA0812.1	TFAP2B(var.2)
Klf2	16:19224974-19225673	415	425	MA0812.1	TFAP2B(var.2)
Klf2	16:19224974-19225673	552	564	MA0813.1	TFAP2B(var.3)
Klf2	16:19224974-19225673	412	426	MA0524.1	TFAP2C
Klf2	16:19224974-19225673	271	282	MA0524.2	TFAP2C
Klf2	16:19224974-19225673	269	283	MA0524.1	TFAP2C
Klf2	16:19224974-19225673	573	587	MA0524.1	TFAP2C
Klf2	16:19224974-19225673	271	282	MA0524.2	TFAP2C
Klf2	16:19224974-19225673	414	428	MA0524.1	TFAP2C
Klf2	16:19224974-19225673	271	285	MA0524.1	TFAP2C
Klf2	16:19224974-19225673	415	425	MA0814.1	TFAP2C(var.2)
Klf2	16:19224974-19225673	415	425	MA0814.1	TFAP2C(var.2)
Klf2	16:19224974-19225673	574	584	MA0814.1	TFAP2C(var.2)
Klf2	16:19224974-19225673	358	369	MA0796.1	TGIF1
Klf2	16:19224974-19225673	358	369	MA0797.1	TGIF2
Klf2	16:19224974-19225673	89	100	MA0750.1	ZBTB7A
Klf2	16:19224974-19225673	90	101	MA0694.1	ZBTB7B
Klf2	16:19224974-19225673	350	361	MA0695.1	ZBTB7C
Klf2	16:19224974-19225673	90	101	MA0695.1	ZBTB7C
Klf2	16:19224974-19225673	93	106	MA0146.1	Zfx
Klf2	16:19224974-19225673	93	106	MA0146.2	Zfx
Klf2	16:19224974-19225673	277	290	MA0146.1	Zfx
Klf2	16:19224974-19225673	420	433	MA0146.2	Zfx
Klf2	16:19224974-19225673	420	433	MA0146.1	Zfx
Klf2	16:19224974-19225673	283	296	MA0146.1	Zfx
Klf2	16:19224974-19225673	277	290	MA0146.1	Zfx
Klf2	16:19224974-19225673	277	290	MA0146.2	Zfx
Klf2	16:19224974-19225673	530	550	MA0528.1	ZNF263
Klf2	16:19224974-19225673	351	360	MA0753.1	ZNF740
Klf9	1:240902289-240903791	327	348	MA0007.1	Ar
Klf9	1:240902289-240903791	329	343	MA0007.2	AR
Klf9	1:240902289-240903791	329	345	MA0007.3	Ar
Klf9	1:240902289-240903791	329	345	MA0007.3	Ar
Klf9	1:240902289-240903791	331	345	MA0007.2	AR
Klf9	1:240902289-240903791	1438	1459	MA0007.1	Ar
Klf9	1:240902289-240903791	988	997	MA0603.1	Arntl
Klf9	1:240902289-240903791	1093	1102	MA0603.1	Arntl
Klf9	1:240902289-240903791	159	168	MA0816.1	Ascl2
Klf9	1:240902289-240903791	809	816	MA0605.1	Atf3
Klf9	1:240902289-240903791	267	279	MA0833.1	ATF4
Klf9	1:240902289-240903791	804	817	MA0834.1	ATF7
Klf9	1:240902289-240903791	804	817	MA0834.1	ATF7
Klf9	1:240902289-240903791	369	383	MA0591.1	Bach1::Mafk
Klf9	1:240902289-240903791	804	817	MA0835.1	BATF3
Klf9	1:240902289-240903791	804	817	MA0835.1	BATF3
Klf9	1:240902289-240903791	1433	1440	MA0607.1	Bhlha15
Klf9	1:240902289-240903791	968	977	MA0466.2	CEBPB
Klf9	1:240902289-240903791	968	977	MA0836.1	CEBPD
Klf9	1:240902289-240903791	968	977	MA0837.1	CEBPE
Klf9	1:240902289-240903791	987	1000	MA0638.1	CREB3
Klf9	1:240902289-240903791	604	617	MA0638.1	CREB3
Klf9	1:240902289-240903791	987	1000	MA0839.1	CREB3L1
Klf9	1:240902289-240903791	604	617	MA0839.1	CREB3L1
Klf9	1:240902289-240903791	607	615	MA0608.1	Creb3l2
Klf9	1:240902289-240903791	990	998	MA0608.1	Creb3l2
Klf9	1:240902289-240903791	805	816	MA0840.1	Creb5
Klf9	1:240902289-240903791	805	816	MA0840.1	Creb5
Klf9	1:240902289-240903791	112	130	MA0139.1	CTCF
Klf9	1:240902289-240903791	428	446	MA0139.1	CTCF
Klf9	1:240902289-240903791	600	607	MA0024.1	E2F1
Klf9	1:240902289-240903791	1320	1331	MA0024.3	E2F1
Klf9	1:240902289-240903791	597	607	MA0024.2	E2F1
Klf9	1:240902289-240903791	1320	1331	MA0024.3	E2F1
Klf9	1:240902289-240903791	246	256	MA0024.2	E2F1
Klf9	1:240902289-240903791	97	111	MA0469.1	E2F3
Klf9	1:240902289-240903791	735	749	MA0469.1	E2F3
Klf9	1:240902289-240903791	592	606	MA0469.1	E2F3
Klf9	1:240902289-240903791	206	220	MA0469.1	E2F3
Klf9	1:240902289-240903791	77	91	MA0469.1	E2F3
Klf9	1:240902289-240903791	598	608	MA0470.1	E2F4
Klf9	1:240902289-240903791	103	113	MA0470.1	E2F4
Klf9	1:240902289-240903791	83	93	MA0470.1	E2F4
Klf9	1:240902289-240903791	733	743	MA0471.1	E2F6
Klf9	1:240902289-240903791	103	113	MA0471.1	E2F6
Klf9	1:240902289-240903791	212	222	MA0471.1	E2F6
Klf9	1:240902289-240903791	598	608	MA0471.1	E2F6
Klf9	1:240902289-240903791	595	608	MA0758.1	E2F7
Klf9	1:240902289-240903791	841	851	MA0154.2	EBF1
Klf9	1:240902289-240903791	839	852	MA0154.3	EBF1
Klf9	1:240902289-240903791	839	852	MA0154.3	EBF1
Klf9	1:240902289-240903791	933	942	MA0154.1	EBF1
Klf9	1:240902289-240903791	931	944	MA0154.3	EBF1
Klf9	1:240902289-240903791	931	944	MA0154.3	EBF1
Klf9	1:240902289-240903791	1022	1032	MA0154.2	EBF1
Klf9	1:240902289-240903791	1020	1030	MA0154.2	EBF1
Klf9	1:240902289-240903791	841	850	MA0154.1	EBF1
Klf9	1:240902289-240903791	1021	1030	MA0154.1	EBF1
Klf9	1:240902289-240903791	841	850	MA0154.1	EBF1
Klf9	1:240902289-240903791	291	304	MA0154.3	EBF1
Klf9	1:240902289-240903791	741	754	MA0162.2	EGR1
Klf9	1:240902289-240903791	735	748	MA0162.2	EGR1
Klf9	1:240902289-240903791	207	220	MA0162.2	EGR1
Klf9	1:240902289-240903791	744	754	MA0162.1	Egr1
Klf9	1:240902289-240903791	217	230	MA0162.2	EGR1
Klf9	1:240902289-240903791	1264	1277	MA0162.2	EGR1
Klf9	1:240902289-240903791	98	111	MA0162.2	EGR1
Klf9	1:240902289-240903791	1050	1063	MA0162.2	EGR1
Klf9	1:240902289-240903791	1247	1260	MA0162.2	EGR1
Klf9	1:240902289-240903791	296	309	MA0162.2	EGR1
Klf9	1:240902289-240903791	161	174	MA0162.2	EGR1
Klf9	1:240902289-240903791	204	217	MA0162.2	EGR1
Klf9	1:240902289-240903791	738	748	MA0162.1	Egr1
Klf9	1:240902289-240903791	741	755	MA0472.1	EGR2
Klf9	1:240902289-240903791	735	749	MA0472.1	EGR2
Klf9	1:240902289-240903791	223	233	MA0472.2	EGR2
Klf9	1:240902289-240903791	520	530	MA0472.2	EGR2
Klf9	1:240902289-240903791	1264	1274	MA0472.2	EGR2
Klf9	1:240902289-240903791	519	533	MA0472.1	EGR2
Klf9	1:240902289-240903791	744	754	MA0472.2	EGR2
Klf9	1:240902289-240903791	1375	1389	MA0472.1	EGR2
Klf9	1:240902289-240903791	742	756	MA0732.1	EGR3
Klf9	1:240902289-240903791	1262	1276	MA0732.1	EGR3
Klf9	1:240902289-240903791	744	758	MA0732.1	EGR3
Klf9	1:240902289-240903791	742	757	MA0733.1	EGR4
Klf9	1:240902289-240903791	744	759	MA0733.1	EGR4
Klf9	1:240902289-240903791	354	364	MA0474.1	Erg
Klf9	1:240902289-240903791	808	824	MA0112.3	ESR1
Klf9	1:240902289-240903791	808	824	MA0112.3	ESR1
Klf9	1:240902289-240903791	385	402	MA0112.1	ESR1
Klf9	1:240902289-240903791	385	401	MA0112.3	ESR1
Klf9	1:240902289-240903791	385	401	MA0112.3	ESR1
Klf9	1:240902289-240903791	855	874	MA0112.2	ESR1
Klf9	1:240902289-240903791	855	874	MA0112.2	ESR1
Klf9	1:240902289-240903791	859	876	MA0258.1	ESR2
Klf9	1:240902289-240903791	1083	1093	MA0592.2	Esrra
Klf9	1:240902289-240903791	1084	1093	MA0643.1	Esrrg
Klf9	1:240902289-240903791	353	363	MA0762.1	ETV2
Klf9	1:240902289-240903791	725	742	MA0149.1	EWSR1-FLI1
Klf9	1:240902289-240903791	208	225	MA0149.1	EWSR1-FLI1
Klf9	1:240902289-240903791	733	750	MA0149.1	EWSR1-FLI1
Klf9	1:240902289-240903791	354	364	MA0475.1	FLI1
Klf9	1:240902289-240903791	371	381	MA0476.1	FOS
Klf9	1:240902289-240903791	373	379	MA0099.2	FOS::JUN
Klf9	1:240902289-240903791	371	381	MA0477.1	FOSL1
Klf9	1:240902289-240903791	371	381	MA0477.1	FOSL1
Klf9	1:240902289-240903791	372	382	MA0478.1	FOSL2
Klf9	1:240902289-240903791	794	801	MA0033.1	FOXL1
Klf9	1:240902289-240903791	653	663	MA0646.1	GCM1
Klf9	1:240902289-240903791	441	451	MA0646.1	GCM1
Klf9	1:240902289-240903791	654	663	MA0767.1	GCM2
Klf9	1:240902289-240903791	442	451	MA0767.1	GCM2
Klf9	1:240902289-240903791	425	435	MA0483.1	Gfi1b
Klf9	1:240902289-240903791	1378	1389	MA0734.1	GLI2
Klf9	1:240902289-240903791	1378	1391	MA0736.1	GLIS2
Klf9	1:240902289-240903791	1304	1313	MA0092.1	Hand1::Tcf3
Klf9	1:240902289-240903791	270	282	MA0616.1	Hes2
Klf9	1:240902289-240903791	1098	1106	MA0738.1	HIC2
Klf9	1:240902289-240903791	465	473	MA0738.1	HIC2
Klf9	1:240902289-240903791	550	564	MA0484.1	HNF4G
Klf9	1:240902289-240903791	990	997	MA0617.1	Id2
Klf9	1:240902289-240903791	1095	1102	MA0617.1	Id2
Klf9	1:240902289-240903791	485	502	MA0051.1	IRF2
Klf9	1:240902289-240903791	805	816	MA0656.1	JDP2(var.2)
Klf9	1:240902289-240903791	805	816	MA0656.1	JDP2(var.2)
Klf9	1:240902289-240903791	803	815	MA0488.1	JUN
Klf9	1:240902289-240903791	266	278	MA0488.1	JUN
Klf9	1:240902289-240903791	372	385	MA0489.1	JUN(var.2)
Klf9	1:240902289-240903791	373	380	MA0099.1	JUN::FOS
Klf9	1:240902289-240903791	372	382	MA0490.1	JUNB
Klf9	1:240902289-240903791	371	381	MA0491.1	JUND
Klf9	1:240902289-240903791	371	381	MA0491.1	JUND
Klf9	1:240902289-240903791	802	816	MA0492.1	JUND(var.2)
Klf9	1:240902289-240903791	805	819	MA0492.1	JUND(var.2)
Klf9	1:240902289-240903791	685	695	MA0493.1	Klf1
Klf9	1:240902289-240903791	49	59	MA0493.1	Klf1
Klf9	1:240902289-240903791	1134	1144	MA0493.1	Klf1
Klf9	1:240902289-240903791	1130	1144	MA0742.1	Klf12
Klf9	1:240902289-240903791	46	59	MA0740.1	KLF14
Klf9	1:240902289-240903791	218	231	MA0740.1	KLF14
Klf9	1:240902289-240903791	680	693	MA0740.1	KLF14
Klf9	1:240902289-240903791	741	751	MA0741.1	KLF16
Klf9	1:240902289-240903791	313	323	MA0741.1	KLF16
Klf9	1:240902289-240903791	105	115	MA0741.1	KLF16
Klf9	1:240902289-240903791	686	695	MA0039.2	Klf4
Klf9	1:240902289-240903791	1038	1047	MA0039.1	Klf4
Klf9	1:240902289-240903791	741	750	MA0039.2	Klf4
Klf9	1:240902289-240903791	49	58	MA0039.2	Klf4
Klf9	1:240902289-240903791	681	690	MA0039.2	Klf4
Klf9	1:240902289-240903791	1134	1143	MA0039.2	Klf4
Klf9	1:240902289-240903791	314	323	MA0039.2	Klf4
Klf9	1:240902289-240903791	686	695	MA0599.1	KLF5
Klf9	1:240902289-240903791	741	750	MA0599.1	KLF5
Klf9	1:240902289-240903791	681	690	MA0599.1	KLF5
Klf9	1:240902289-240903791	314	323	MA0599.1	KLF5
Klf9	1:240902289-240903791	49	58	MA0599.1	KLF5
Klf9	1:240902289-240903791	300	309	MA0599.1	KLF5
Klf9	1:240902289-240903791	885	894	MA0599.1	KLF5
Klf9	1:240902289-240903791	102	111	MA0599.1	KLF5
Klf9	1:240902289-240903791	735	744	MA0599.1	KLF5
Klf9	1:240902289-240903791	636	650	MA0501.1	MAF::NFE2
Klf9	1:240902289-240903791	1095	1104	MA0058.1	MAX
Klf9	1:240902289-240903791	1094	1103	MA0058.3	MAX
Klf9	1:240902289-240903791	988	997	MA0058.1	MAX
Klf9	1:240902289-240903791	1093	1102	MA0058.1	MAX
Klf9	1:240902289-240903791	792	803	MA0660.1	MEF2B
Klf9	1:240902289-240903791	910	917	MA0801.1	MGA
Klf9	1:240902289-240903791	988	997	MA0620.1	Mitf
Klf9	1:240902289-240903791	1093	1102	MA0620.1	Mitf
Klf9	1:240902289-240903791	990	997	MA0622.1	Mlxip
Klf9	1:240902289-240903791	1095	1102	MA0622.1	Mlxip
Klf9	1:240902289-240903791	990	997	MA0622.1	Mlxip
Klf9	1:240902289-240903791	1095	1102	MA0622.1	Mlxip
Klf9	1:240902289-240903791	1364	1377	MA0863.1	MTF1
Klf9	1:240902289-240903791	1381	1390	MA0147.1	Myc
Klf9	1:240902289-240903791	989	998	MA0147.1	Myc
Klf9	1:240902289-240903791	1096	1103	MA0104.3	Mycn
Klf9	1:240902289-240903791	1381	1390	MA0104.2	Mycn
Klf9	1:240902289-240903791	991	998	MA0104.3	Mycn
Klf9	1:240902289-240903791	989	998	MA0104.2	Mycn
Klf9	1:240902289-240903791	1094	1103	MA0104.2	Mycn
Klf9	1:240902289-240903791	28	37	MA0057.1	MZF1(var.2)
Klf9	1:240902289-240903791	545	554	MA0057.1	MZF1(var.2)
Klf9	1:240902289-240903791	316	325	MA0057.1	MZF1(var.2)
Klf9	1:240902289-240903791	640	650	MA0150.1	NFE2L2
Klf9	1:240902289-240903791	640	654	MA0150.2	Nfe2l2
Klf9	1:240902289-240903791	1227	1236	MA0105.1	NFKB1
Klf9	1:240902289-240903791	107	117	MA0105.2	NFKB1
Klf9	1:240902289-240903791	1326	1335	MA0672.1	NKX2-3
Klf9	1:240902289-240903791	842	860	MA0494.1	Nr1h3::Rxra
Klf9	1:240902289-240903791	1232	1250	MA0494.1	Nr1h3::Rxra
Klf9	1:240902289-240903791	321	335	MA0728.1	Nr2f6(var.2)
Klf9	1:240902289-240903791	330	344	MA0113.2	NR3C1
Klf9	1:240902289-240903791	329	345	MA0113.3	NR3C1
Klf9	1:240902289-240903791	329	345	MA0113.3	NR3C1
Klf9	1:240902289-240903791	329	346	MA0113.1	NR3C1
Klf9	1:240902289-240903791	1160	1174	MA0113.2	NR3C1
Klf9	1:240902289-240903791	329	345	MA0727.1	NR3C2
Klf9	1:240902289-240903791	329	345	MA0727.1	NR3C2
Klf9	1:240902289-240903791	1186	1202	MA0727.1	NR3C2
Klf9	1:240902289-240903791	1186	1202	MA0727.1	NR3C2
Klf9	1:240902289-240903791	1080	1094	MA0505.1	Nr5a2
Klf9	1:240902289-240903791	521	531	MA0506.1	NRF1
Klf9	1:240902289-240903791	140	150	MA0506.1	NRF1
Klf9	1:240902289-240903791	1102	1112	MA0506.1	NRF1
Klf9	1:240902289-240903791	1100	1110	MA0506.1	NRF1
Klf9	1:240902289-240903791	1103	1113	MA0506.1	NRF1
Klf9	1:240902289-240903791	313	342	MA0068.1	Pax4
Klf9	1:240902289-240903791	326	355	MA0068.1	Pax4
Klf9	1:240902289-240903791	824	843	MA0014.1	Pax5
Klf9	1:240902289-240903791	127	146	MA0014.1	Pax5
Klf9	1:240902289-240903791	146	159	MA0163.1	PLAG1
Klf9	1:240902289-240903791	1432	1444	MA0507.1	POU2F2
Klf9	1:240902289-240903791	1431	1446	MA0627.1	Pou2f3
Klf9	1:240902289-240903791	550	564	MA0065.2	Pparg::Rxra
Klf9	1:240902289-240903791	485	499	MA0508.1	PRDM1
Klf9	1:240902289-240903791	321	338	MA0729.1	RARA
Klf9	1:240902289-240903791	1232	1248	MA0730.1	RARA(var.2)
Klf9	1:240902289-240903791	320	335	MA0857.1	Rarb
Klf9	1:240902289-240903791	321	336	MA0859.1	Rarg
Klf9	1:240902289-240903791	1232	1248	MA0860.1	Rarg(var.2)
Klf9	1:240902289-240903791	422	440	MA0138.1	REST
Klf9	1:240902289-240903791	686	706	MA0138.2	REST
Klf9	1:240902289-240903791	1003	1023	MA0138.2	REST
Klf9	1:240902289-240903791	839	852	MA0509.1	Rfx1
Klf9	1:240902289-240903791	339	357	MA0600.1	RFX2
Klf9	1:240902289-240903791	836	850	MA0510.1	RFX5
Klf9	1:240902289-240903791	341	355	MA0510.1	RFX5
Klf9	1:240902289-240903791	879	898	MA0073.1	RREB1
Klf9	1:240902289-240903791	908	927	MA0073.1	RREB1
Klf9	1:240902289-240903791	772	791	MA0073.1	RREB1
Klf9	1:240902289-240903791	349	359	MA0002.2	RUNX1
Klf9	1:240902289-240903791	425	435	MA0002.2	RUNX1
Klf9	1:240902289-240903791	349	359	MA0002.1	RUNX1
Klf9	1:240902289-240903791	348	362	MA0511.1	RUNX2
Klf9	1:240902289-240903791	243	255	MA0513.1	SMAD2::SMAD3::SMAD4
Klf9	1:240902289-240903791	741	751	MA0079.3	SP1
Klf9	1:240902289-240903791	313	322	MA0079.2	SP1
Klf9	1:240902289-240903791	742	751	MA0079.2	SP1
Klf9	1:240902289-240903791	735	745	MA0079.3	SP1
Klf9	1:240902289-240903791	313	323	MA0079.3	SP1
Klf9	1:240902289-240903791	681	691	MA0079.3	SP1
Klf9	1:240902289-240903791	299	309	MA0079.3	SP1
Klf9	1:240902289-240903791	736	745	MA0079.2	SP1
Klf9	1:240902289-240903791	101	111	MA0079.3	SP1
Klf9	1:240902289-240903791	210	220	MA0079.3	SP1
Klf9	1:240902289-240903791	315	324	MA0079.2	SP1
Klf9	1:240902289-240903791	207	217	MA0079.3	SP1
Klf9	1:240902289-240903791	207	216	MA0079.2	SP1
Klf9	1:240902289-240903791	686	696	MA0079.3	SP1
Klf9	1:240902289-240903791	736	745	MA0079.1	SP1
Klf9	1:240902289-240903791	299	308	MA0079.2	SP1
Klf9	1:240902289-240903791	48	58	MA0079.3	SP1
Klf9	1:240902289-240903791	210	219	MA0079.2	SP1
Klf9	1:240902289-240903791	1050	1060	MA0079.3	SP1
Klf9	1:240902289-240903791	217	226	MA0079.2	SP1
Klf9	1:240902289-240903791	884	894	MA0079.3	SP1
Klf9	1:240902289-240903791	681	695	MA0516.1	SP2
Klf9	1:240902289-240903791	741	755	MA0516.1	SP2
Klf9	1:240902289-240903791	97	111	MA0516.1	SP2
Klf9	1:240902289-240903791	735	749	MA0516.1	SP2
Klf9	1:240902289-240903791	206	220	MA0516.1	SP2
Klf9	1:240902289-240903791	44	58	MA0516.1	SP2
Klf9	1:240902289-240903791	309	323	MA0516.1	SP2
Klf9	1:240902289-240903791	295	309	MA0516.1	SP2
Klf9	1:240902289-240903791	203	217	MA0516.1	SP2
Klf9	1:240902289-240903791	1368	1382	MA0516.1	SP2
Klf9	1:240902289-240903791	686	700	MA0516.1	SP2
Klf9	1:240902289-240903791	741	751	MA0746.1	SP3
Klf9	1:240902289-240903791	313	323	MA0746.1	SP3
Klf9	1:240902289-240903791	686	696	MA0746.1	SP3
Klf9	1:240902289-240903791	220	230	MA0746.1	SP3
Klf9	1:240902289-240903791	1368	1378	MA0746.1	SP3
Klf9	1:240902289-240903791	1	17	MA0685.1	SP4
Klf9	1:240902289-240903791	1130	1146	MA0685.1	SP4
Klf9	1:240902289-240903791	312	323	MA0747.1	SP8
Klf9	1:240902289-240903791	219	230	MA0747.1	SP8
Klf9	1:240902289-240903791	104	115	MA0747.1	SP8
Klf9	1:240902289-240903791	909	918	MA0595.1	SREBF1
Klf9	1:240902289-240903791	1047	1056	MA0595.1	SREBF1
Klf9	1:240902289-240903791	909	918	MA0596.1	SREBF2
Klf9	1:240902289-240903791	1047	1056	MA0596.1	SREBF2
Klf9	1:240902289-240903791	1213	1227	MA0137.2	STAT1
Klf9	1:240902289-240903791	1215	1225	MA0137.3	STAT1
Klf9	1:240902289-240903791	1215	1228	MA0518.1	Stat4
Klf9	1:240902289-240903791	1216	1226	MA0519.1	Stat5a::Stat5b
Klf9	1:240902289-240903791	1212	1226	MA0520.1	Stat6
Klf9	1:240902289-240903791	908	918	MA0689.1	TBX20
Klf9	1:240902289-240903791	1066	1073	MA0807.1	TBX5
Klf9	1:240902289-240903791	901	914	MA0523.1	TCF7L2
Klf9	1:240902289-240903791	1246	1259	MA0145.2	Tcfcp2l1
Klf9	1:240902289-240903791	413	427	MA0003.2	TFAP2A
Klf9	1:240902289-240903791	230	238	MA0003.1	TFAP2A
Klf9	1:240902289-240903791	433	441	MA0003.1	TFAP2A
Klf9	1:240902289-240903791	410	424	MA0003.2	TFAP2A
Klf9	1:240902289-240903791	1021	1029	MA0003.1	TFAP2A
Klf9	1:240902289-240903791	230	238	MA0003.1	TFAP2A
Klf9	1:240902289-240903791	1020	1030	MA0003.3	TFAP2A
Klf9	1:240902289-240903791	415	423	MA0003.1	TFAP2A
Klf9	1:240902289-240903791	1111	1119	MA0003.1	TFAP2A
Klf9	1:240902289-240903791	1017	1031	MA0003.2	TFAP2A
Klf9	1:240902289-240903791	414	422	MA0003.1	TFAP2A
Klf9	1:240902289-240903791	1373	1381	MA0003.1	TFAP2A
Klf9	1:240902289-240903791	228	242	MA0003.2	TFAP2A
Klf9	1:240902289-240903791	1020	1030	MA0003.3	TFAP2A
Klf9	1:240902289-240903791	413	424	MA0810.1	TFAP2A(var.2)
Klf9	1:240902289-240903791	413	424	MA0810.1	TFAP2A(var.2)
Klf9	1:240902289-240903791	432	443	MA0810.1	TFAP2A(var.2)
Klf9	1:240902289-240903791	1372	1383	MA0810.1	TFAP2A(var.2)
Klf9	1:240902289-240903791	1020	1031	MA0810.1	TFAP2A(var.2)
Klf9	1:240902289-240903791	1020	1031	MA0810.1	TFAP2A(var.2)
Klf9	1:240902289-240903791	1020	1032	MA0872.1	TFAP2A(var.3)
Klf9	1:240902289-240903791	1020	1032	MA0872.1	TFAP2A(var.3)
Klf9	1:240902289-240903791	413	424	MA0811.1	TFAP2B
Klf9	1:240902289-240903791	413	424	MA0811.1	TFAP2B
Klf9	1:240902289-240903791	432	443	MA0811.1	TFAP2B
Klf9	1:240902289-240903791	1020	1031	MA0811.1	TFAP2B
Klf9	1:240902289-240903791	1020	1031	MA0811.1	TFAP2B
Klf9	1:240902289-240903791	1020	1030	MA0812.1	TFAP2B(var.2)
Klf9	1:240902289-240903791	1020	1030	MA0812.1	TFAP2B(var.2)
Klf9	1:240902289-240903791	414	424	MA0812.1	TFAP2B(var.2)
Klf9	1:240902289-240903791	1020	1032	MA0813.1	TFAP2B(var.3)
Klf9	1:240902289-240903791	1020	1032	MA0813.1	TFAP2B(var.3)
Klf9	1:240902289-240903791	413	424	MA0524.2	TFAP2C
Klf9	1:240902289-240903791	413	424	MA0524.2	TFAP2C
Klf9	1:240902289-240903791	1017	1031	MA0524.1	TFAP2C
Klf9	1:240902289-240903791	413	427	MA0524.1	TFAP2C
Klf9	1:240902289-240903791	1020	1031	MA0524.2	TFAP2C
Klf9	1:240902289-240903791	201	215	MA0524.1	TFAP2C
Klf9	1:240902289-240903791	432	443	MA0524.2	TFAP2C
Klf9	1:240902289-240903791	432	443	MA0524.2	TFAP2C
Klf9	1:240902289-240903791	1020	1030	MA0814.1	TFAP2C(var.2)
Klf9	1:240902289-240903791	1020	1030	MA0814.1	TFAP2C(var.2)
Klf9	1:240902289-240903791	1020	1032	MA0815.1	TFAP2C(var.3)
Klf9	1:240902289-240903791	1020	1032	MA0815.1	TFAP2C(var.3)
Klf9	1:240902289-240903791	1094	1103	MA0831.1	TFE3
Klf9	1:240902289-240903791	1094	1103	MA0871.1	TFEC
Klf9	1:240902289-240903791	991	997	MA0093.1	USF1
Klf9	1:240902289-240903791	1096	1102	MA0093.1	USF1
Klf9	1:240902289-240903791	990	996	MA0093.1	USF1
Klf9	1:240902289-240903791	1095	1101	MA0093.1	USF1
Klf9	1:240902289-240903791	1093	1103	MA0526.1	USF2
Klf9	1:240902289-240903791	812	824	MA0749.1	ZBED1
Klf9	1:240902289-240903791	592	606	MA0527.1	ZBTB33
Klf9	1:240902289-240903791	1378	1392	MA0527.1	ZBTB33
Klf9	1:240902289-240903791	434	445	MA0750.1	ZBTB7A
Klf9	1:240902289-240903791	393	404	MA0750.1	ZBTB7A
Klf9	1:240902289-240903791	583	594	MA0750.1	ZBTB7A
Klf9	1:240902289-240903791	433	444	MA0694.1	ZBTB7B
Klf9	1:240902289-240903791	433	444	MA0695.1	ZBTB7C
Klf9	1:240902289-240903791	1065	1073	MA0103.2	ZEB1
Klf9	1:240902289-240903791	1308	1321	MA0146.1	Zfx
Klf9	1:240902289-240903791	1308	1321	MA0146.2	Zfx
Klf9	1:240902289-240903791	406	419	MA0146.1	Zfx
Klf9	1:240902289-240903791	406	419	MA0146.2	Zfx
Klf9	1:240902289-240903791	660	673	MA0146.1	Zfx
Klf9	1:240902289-240903791	660	673	MA0146.2	Zfx
Klf9	1:240902289-240903791	81	94	MA0696.1	ZIC1
Klf9	1:240902289-240903791	80	94	MA0697.1	ZIC3
Klf9	1:240902289-240903791	126	140	MA0697.1	ZIC3
Klf9	1:240902289-240903791	428	442	MA0697.1	ZIC3
Klf9	1:240902289-240903791	80	94	MA0751.1	ZIC4
Klf9	1:240902289-240903791	428	442	MA0751.1	ZIC4
Klf9	1:240902289-240903791	1378	1392	MA0751.1	ZIC4
Klf9	1:240902289-240903791	923	938	MA0088.2	ZNF143
Klf9	1:240902289-240903791	303	322	MA0088.1	znf143
Klf9	1:240902289-240903791	725	745	MA0528.1	ZNF263
Klf9	1:240902289-240903791	1040	1060	MA0528.1	ZNF263
Klf9	1:240902289-240903791	731	751	MA0528.1	ZNF263
Klf9	1:240902289-240903791	302	322	MA0528.1	ZNF263
Klf9	1:240902289-240903791	79	99	MA0528.1	ZNF263
Klf9	1:240902289-240903791	743	763	MA0528.1	ZNF263
Klf9	1:240902289-240903791	93	113	MA0528.1	ZNF263
Klf9	1:240902289-240903791	1037	1057	MA0528.1	ZNF263
Klf9	1:240902289-240903791	721	741	MA0528.1	ZNF263
Klf9	1:240902289-240903791	1046	1066	MA0528.1	ZNF263
Klf9	1:240902289-240903791	305	325	MA0528.1	ZNF263
Klf9	1:240902289-240903791	88	108	MA0528.1	ZNF263
Klf9	1:240902289-240903791	720	740	MA0528.1	ZNF263
Klf9	1:240902289-240903791	304	324	MA0528.1	ZNF263
Klf9	1:240902289-240903791	299	319	MA0528.1	ZNF263
Klf9	1:240902289-240903791	542	562	MA0528.1	ZNF263
Klf9	1:240902289-240903791	879	899	MA0528.1	ZNF263
Klf9	1:240902289-240903791	377	391	MA0116.1	Znf423
Klf9	1:240902289-240903791	1068	1077	MA0753.1	ZNF740
Klf9	1:240902289-240903791	738	747	MA0753.1	ZNF740
Klf9	1:240902289-240903791	313	322	MA0753.1	ZNF740
Klf9	1:240902289-240903791	316	325	MA0753.1	ZNF740
Klf9	1:240902289-240903791	1070	1079	MA0753.1	ZNF740
Klf9	1:240902289-240903791	683	692	MA0753.1	ZNF740
Klf9	1:240902289-240903791	744	753	MA0753.1	ZNF740
Klf15 GRE1	4:122365897-122366331	209	223	MA0007.2	AR
Klf15 GRE1	4:122365897-122366331	106	120	MA0007.2	AR
Klf15 GRE1	4:122365897-122366331	104	120	MA0007.3	Ar
Klf15 GRE1	4:122365897-122366331	104	120	MA0007.3	Ar
Klf15 GRE1	4:122365897-122366331	209	225	MA0007.3	Ar
Klf15 GRE1	4:122365897-122366331	101	122	MA0007.1	Ar
Klf15 GRE1	4:122365897-122366331	209	225	MA0007.3	Ar
Klf15 GRE1	4:122365897-122366331	344	358	MA0007.2	AR
Klf15 GRE1	4:122365897-122366331	259	266	MA0259.1	ARNT::HIF1A
Klf15 GRE1	4:122365897-122366331	257	266	MA0603.1	Arntl
Klf15 GRE1	4:122365897-122366331	149	156	MA0461.1	Atoh1
Klf15 GRE1	4:122365897-122366331	270	283	MA0463.1	Bcl6
Klf15 GRE1	4:122365897-122366331	93	109	MA0731.1	BCL6B
Klf15 GRE1	4:122365897-122366331	258	268	MA0464.1	Bhlhe40
Klf15 GRE1	4:122365897-122366331	258	267	MA0464.2	BHLHE40
Klf15 GRE1	4:122365897-122366331	258	267	MA0464.2	BHLHE40
Klf15 GRE1	4:122365897-122366331	258	267	MA0819.1	CLOCK
Klf15 GRE1	4:122365897-122366331	258	267	MA0819.1	CLOCK
Klf15 GRE1	4:122365897-122366331	128	146	MA0139.1	CTCF
Klf15 GRE1	4:122365897-122366331	363	373	MA0154.2	EBF1
Klf15 GRE1	4:122365897-122366331	362	375	MA0154.3	EBF1
Klf15 GRE1	4:122365897-122366331	364	373	MA0154.1	EBF1
Klf15 GRE1	4:122365897-122366331	362	375	MA0154.3	EBF1
Klf15 GRE1	4:122365897-122366331	337	347	MA0154.2	EBF1
Klf15 GRE1	4:122365897-122366331	338	347	MA0154.1	EBF1
Klf15 GRE1	4:122365897-122366331	364	373	MA0154.1	EBF1
Klf15 GRE1	4:122365897-122366331	336	349	MA0154.3	EBF1
Klf15 GRE1	4:122365897-122366331	365	374	MA0154.1	EBF1
Klf15 GRE1	4:122365897-122366331	133	142	MA0154.1	EBF1
Klf15 GRE1	4:122365897-122366331	221	234	MA0162.2	EGR1
Klf15 GRE1	4:122365897-122366331	170	183	MA0162.2	EGR1
Klf15 GRE1	4:122365897-122366331	38	51	MA0162.2	EGR1
Klf15 GRE1	4:122365897-122366331	41	51	MA0162.1	Egr1
Klf15 GRE1	4:122365897-122366331	169	183	MA0472.1	EGR2
Klf15 GRE1	4:122365897-122366331	170	180	MA0472.2	EGR2
Klf15 GRE1	4:122365897-122366331	221	235	MA0472.1	EGR2
Klf15 GRE1	4:122365897-122366331	168	182	MA0732.1	EGR3
Klf15 GRE1	4:122365897-122366331	167	182	MA0733.1	EGR4
Klf15 GRE1	4:122365897-122366331	324	331	MA0598.1	EHF
Klf15 GRE1	4:122365897-122366331	321	332	MA0598.2	EHF
Klf15 GRE1	4:122365897-122366331	320	332	MA0473.1	ELF1
Klf15 GRE1	4:122365897-122366331	321	332	MA0473.2	ELF1
Klf15 GRE1	4:122365897-122366331	321	332	MA0641.1	ELF4
Klf15 GRE1	4:122365897-122366331	322	332	MA0136.2	ELF5
Klf15 GRE1	4:122365897-122366331	323	333	MA0076.2	ELK4
Klf15 GRE1	4:122365897-122366331	210	229	MA0112.2	ESR1
Klf15 GRE1	4:122365897-122366331	205	224	MA0112.2	ESR1
Klf15 GRE1	4:122365897-122366331	210	224	MA0258.2	ESR2
Klf15 GRE1	4:122365897-122366331	209	226	MA0258.1	ESR2
Klf15 GRE1	4:122365897-122366331	208	225	MA0258.1	ESR2
Klf15 GRE1	4:122365897-122366331	324	331	MA0156.1	FEV
Klf15 GRE1	4:122365897-122366331	139	152	MA0030.1	FOXF2
Klf15 GRE1	4:122365897-122366331	143	153	MA0480.1	Foxo1
Klf15 GRE1	4:122365897-122366331	267	277	MA0480.1	Foxo1
Klf15 GRE1	4:122365897-122366331	142	152	MA0593.1	FOXP2
Klf15 GRE1	4:122365897-122366331	323	332	MA0062.1	GABPA
Klf15 GRE1	4:122365897-122366331	258	267	MA1099.1	Hes1
Klf15 GRE1	4:122365897-122366331	257	268	MA0821.1	HES5
Klf15 GRE1	4:122365897-122366331	257	268	MA0821.1	HES5
Klf15 GRE1	4:122365897-122366331	257	268	MA0822.1	HES7
Klf15 GRE1	4:122365897-122366331	257	268	MA0822.1	HES7
Klf15 GRE1	4:122365897-122366331	258	267	MA0823.1	HEY1
Klf15 GRE1	4:122365897-122366331	258	267	MA0823.1	HEY1
Klf15 GRE1	4:122365897-122366331	258	267	MA0649.1	HEY2
Klf15 GRE1	4:122365897-122366331	293	301	MA0739.1	Hic1
Klf15 GRE1	4:122365897-122366331	341	349	MA0738.1	HIC2
Klf15 GRE1	4:122365897-122366331	218	226	MA0738.1	HIC2
Klf15 GRE1	4:122365897-122366331	173	188	MA0114.3	Hnf4a
Klf15 GRE1	4:122365897-122366331	173	187	MA0114.2	HNF4A
Klf15 GRE1	4:122365897-122366331	174	186	MA0114.1	HNF4A
Klf15 GRE1	4:122365897-122366331	74	86	MA0114.1	HNF4A
Klf15 GRE1	4:122365897-122366331	172	186	MA0484.1	HNF4G
Klf15 GRE1	4:122365897-122366331	259	266	MA0617.1	Id2
Klf15 GRE1	4:122365897-122366331	405	416	MA0155.1	INSM1
Klf15 GRE1	4:122365897-122366331	225	236	MA0155.1	INSM1
Klf15 GRE1	4:122365897-122366331	171	184	MA0740.1	KLF14
Klf15 GRE1	4:122365897-122366331	221	231	MA0741.1	KLF16
Klf15 GRE1	4:122365897-122366331	173	183	MA0741.1	KLF16
Klf15 GRE1	4:122365897-122366331	25	35	MA0741.1	KLF16
Klf15 GRE1	4:122365897-122366331	174	183	MA0039.2	Klf4
Klf15 GRE1	4:122365897-122366331	166	175	MA0039.1	Klf4
Klf15 GRE1	4:122365897-122366331	221	230	MA0599.1	KLF5
Klf15 GRE1	4:122365897-122366331	174	183	MA0599.1	KLF5
Klf15 GRE1	4:122365897-122366331	258	267	MA0058.3	MAX
Klf15 GRE1	4:122365897-122366331	258	267	MA0058.3	MAX
Klf15 GRE1	4:122365897-122366331	257	266	MA0058.1	MAX
Klf15 GRE1	4:122365897-122366331	258	268	MA0059.1	MAX::MYC
Klf15 GRE1	4:122365897-122366331	45	54	MA0620.1	Mitf
Klf15 GRE1	4:122365897-122366331	258	267	MA0663.1	MLX
Klf15 GRE1	4:122365897-122366331	259	266	MA0622.1	Mlxip
Klf15 GRE1	4:122365897-122366331	258	267	MA0664.1	MLXIPL
Klf15 GRE1	4:122365897-122366331	258	267	MA0825.1	MNT
Klf15 GRE1	4:122365897-122366331	258	267	MA0825.1	MNT
Klf15 GRE1	4:122365897-122366331	258	267	MA0147.1	Myc
Klf15 GRE1	4:122365897-122366331	259	268	MA0147.2	Myc
Klf15 GRE1	4:122365897-122366331	258	267	MA0104.2	Mycn
Klf15 GRE1	4:122365897-122366331	258	265	MA0104.3	Mycn
Klf15 GRE1	4:122365897-122366331	260	267	MA0104.3	Mycn
Klf15 GRE1	4:122365897-122366331	296	306	MA0503.1	Nkx2-5(var.2)
Klf15 GRE1	4:122365897-122366331	412	422	MA0503.1	Nkx2-5(var.2)
Klf15 GRE1	4:122365897-122366331	258	267	MA0626.1	Npas2
Klf15 GRE1	4:122365897-122366331	258	267	MA0626.1	Npas2
Klf15 GRE1	4:122365897-122366331	219	233	MA0504.1	NR2C2
Klf15 GRE1	4:122365897-122366331	172	186	MA0504.1	NR2C2
Klf15 GRE1	4:122365897-122366331	210	224	MA0113.2	NR3C1
Klf15 GRE1	4:122365897-122366331	104	120	MA0113.3	NR3C1
Klf15 GRE1	4:122365897-122366331	210	224	MA0113.2	NR3C1
Klf15 GRE1	4:122365897-122366331	104	120	MA0113.3	NR3C1
Klf15 GRE1	4:122365897-122366331	209	225	MA0113.3	NR3C1
Klf15 GRE1	4:122365897-122366331	209	225	MA0113.3	NR3C1
Klf15 GRE1	4:122365897-122366331	209	225	MA0727.1	NR3C2
Klf15 GRE1	4:122365897-122366331	104	120	MA0727.1	NR3C2
Klf15 GRE1	4:122365897-122366331	209	225	MA0727.1	NR3C2
Klf15 GRE1	4:122365897-122366331	104	120	MA0727.1	NR3C2
Klf15 GRE1	4:122365897-122366331	238	248	MA0506.1	NRF1
Klf15 GRE1	4:122365897-122366331	32	45	MA0163.1	PLAG1
Klf15 GRE1	4:122365897-122366331	31	44	MA0163.1	PLAG1
Klf15 GRE1	4:122365897-122366331	338	351	MA0163.1	PLAG1
Klf15 GRE1	4:122365897-122366331	219	233	MA0065.2	Pparg::Rxra
Klf15 GRE1	4:122365897-122366331	31	50	MA0073.1	RREB1
Klf15 GRE1	4:122365897-122366331	222	231	MA0079.2	SP1
Klf15 GRE1	4:122365897-122366331	221	231	MA0079.3	SP1
Klf15 GRE1	4:122365897-122366331	173	182	MA0079.2	SP1
Klf15 GRE1	4:122365897-122366331	173	183	MA0079.3	SP1
Klf15 GRE1	4:122365897-122366331	221	230	MA0079.2	SP1
Klf15 GRE1	4:122365897-122366331	169	183	MA0516.1	SP2
Klf15 GRE1	4:122365897-122366331	221	235	MA0516.1	SP2
Klf15 GRE1	4:122365897-122366331	221	231	MA0746.1	SP3
Klf15 GRE1	4:122365897-122366331	173	183	MA0746.1	SP3
Klf15 GRE1	4:122365897-122366331	170	186	MA0685.1	SP4
Klf15 GRE1	4:122365897-122366331	218	234	MA0685.1	SP4
Klf15 GRE1	4:122365897-122366331	221	232	MA0747.1	SP8
Klf15 GRE1	4:122365897-122366331	172	183	MA0747.1	SP8
Klf15 GRE1	4:122365897-122366331	325	331	MA0080.2	SPI1
Klf15 GRE1	4:122365897-122366331	321	330	MA0144.1	Stat3
Klf15 GRE1	4:122365897-122366331	258	267	MA0632.1	Tcfl5
Klf15 GRE1	4:122365897-122366331	258	267	MA0632.1	Tcfl5
Klf15 GRE1	4:122365897-122366331	189	201	MA0872.1	TFAP2A(var.3)
Klf15 GRE1	4:122365897-122366331	189	201	MA0872.1	TFAP2A(var.3)
Klf15 GRE1	4:122365897-122366331	189	201	MA0813.1	TFAP2B(var.3)
Klf15 GRE1	4:122365897-122366331	360	374	MA0524.1	TFAP2C
Klf15 GRE1	4:122365897-122366331	245	255	MA0814.1	TFAP2C(var.2)
Klf15 GRE1	4:122365897-122366331	189	201	MA0815.1	TFAP2C(var.3)
Klf15 GRE1	4:122365897-122366331	189	201	MA0815.1	TFAP2C(var.3)
Klf15 GRE1	4:122365897-122366331	258	267	MA0831.1	TFE3
Klf15 GRE1	4:122365897-122366331	258	267	MA0831.1	TFE3
Klf15 GRE1	4:122365897-122366331	258	267	MA0692.1	TFEB
Klf15 GRE1	4:122365897-122366331	258	267	MA0692.1	TFEB
Klf15 GRE1	4:122365897-122366331	258	267	MA0871.1	TFEC
Klf15 GRE1	4:122365897-122366331	259	265	MA0093.1	USF1
Klf15 GRE1	4:122365897-122366331	40	51	MA0695.1	ZBTB7C
Klf15 GRE1	4:122365897-122366331	152	165	MA0146.1	Zfx
Klf15 GRE1	4:122365897-122366331	152	165	MA0146.2	Zfx
Klf15 GRE1	4:122365897-122366331	151	164	MA0146.1	Zfx
Klf15 GRE1	4:122365897-122366331	151	164	MA0146.2	Zfx
Klf15 GRE1	4:122365897-122366331	209	222	MA0696.1	ZIC1
Klf15 GRE1	4:122365897-122366331	222	231	MA0753.1	ZNF740
Klf15 GRE1	4:122365897-122366331	221	230	MA0753.1	ZNF740
Klf15 GRE2	4:122373427-122374173	443	464	MA0007.1	Ar
Klf15 GRE2	4:122373427-122374173	445	459	MA0007.2	AR
Klf15 GRE2	4:122373427-122374173	445	461	MA0007.3	Ar
Klf15 GRE2	4:122373427-122374173	445	461	MA0007.3	Ar
Klf15 GRE2	4:122373427-122374173	447	461	MA0007.2	AR
Klf15 GRE2	4:122373427-122374173	442	463	MA0007.1	Ar
Klf15 GRE2	4:122373427-122374173	118	132	MA0007.2	AR
Klf15 GRE2	4:122373427-122374173	517	527	MA0601.1	Arid3b
Klf15 GRE2	4:122373427-122374173	1	10	MA0816.1	Ascl2
Klf15 GRE2	4:122373427-122374173	1	10	MA0816.1	Ascl2
Klf15 GRE2	4:122373427-122374173	361	368	MA0461.1	Atoh1
Klf15 GRE2	4:122373427-122374173	270	277	MA0461.1	Atoh1
Klf15 GRE2	4:122373427-122374173	574	581	MA0461.1	Atoh1
Klf15 GRE2	4:122373427-122374173	388	401	MA0463.1	Bcl6
Klf15 GRE2	4:122373427-122374173	476	489	MA0463.1	Bcl6
Klf15 GRE2	4:122373427-122374173	90	108	MA0139.1	CTCF
Klf15 GRE2	4:122373427-122374173	380	387	MA0024.1	E2F1
Klf15 GRE2	4:122373427-122374173	380	390	MA0024.2	E2F1
Klf15 GRE2	4:122373427-122374173	215	225	MA0154.2	EBF1
Klf15 GRE2	4:122373427-122374173	215	224	MA0154.1	EBF1
Klf15 GRE2	4:122373427-122374173	61	70	MA0154.1	EBF1
Klf15 GRE2	4:122373427-122374173	213	226	MA0154.3	EBF1
Klf15 GRE2	4:122373427-122374173	213	226	MA0154.3	EBF1
Klf15 GRE2	4:122373427-122374173	86	99	MA0162.2	EGR1
Klf15 GRE2	4:122373427-122374173	86	100	MA0472.1	EGR2
Klf15 GRE2	4:122373427-122374173	387	394	MA0598.1	EHF
Klf15 GRE2	4:122373427-122374173	698	717	MA0112.2	ESR1
Klf15 GRE2	4:122373427-122374173	446	460	MA0098.2	Ets1
Klf15 GRE2	4:122373427-122374173	47	64	MA0149.1	EWSR1-FLI1
Klf15 GRE2	4:122373427-122374173	1	10	MA0820.1	FIGLA
Klf15 GRE2	4:122373427-122374173	1	10	MA0820.1	FIGLA
Klf15 GRE2	4:122373427-122374173	94	103	MA0820.1	FIGLA
Klf15 GRE2	4:122373427-122374173	7	17	MA0148.1	FOXA1
Klf15 GRE2	4:122373427-122374173	7	17	MA0148.2	FOXA1
Klf15 GRE2	4:122373427-122374173	3	17	MA0148.3	FOXA1
Klf15 GRE2	4:122373427-122374173	594	604	MA0479.1	FOXH1
Klf15 GRE2	4:122373427-122374173	296	306	MA0035.3	Gata1
Klf15 GRE2	4:122373427-122374173	297	307	MA0482.1	Gata4
Klf15 GRE2	4:122373427-122374173	647	656	MA0092.1	Hand1::Tcf3
Klf15 GRE2	4:122373427-122374173	243	252	MA0649.1	HEY2
Klf15 GRE2	4:122373427-122374173	153	161	MA0739.1	Hic1
Klf15 GRE2	4:122373427-122374173	254	268	MA0114.2	HNF4A
Klf15 GRE2	4:122373427-122374173	254	269	MA0114.3	Hnf4a
Klf15 GRE2	4:122373427-122374173	705	717	MA0114.1	HNF4A
Klf15 GRE2	4:122373427-122374173	704	718	MA0114.2	HNF4A
Klf15 GRE2	4:122373427-122374173	255	267	MA0114.1	HNF4A
Klf15 GRE2	4:122373427-122374173	253	267	MA0484.1	HNF4G
Klf15 GRE2	4:122373427-122374173	705	719	MA0484.1	HNF4G
Klf15 GRE2	4:122373427-122374173	675	684	MA0900.1	HOXA2
Klf15 GRE2	4:122373427-122374173	389	403	MA0486.1	HSF1
Klf15 GRE2	4:122373427-122374173	390	402	MA0486.2	HSF1
Klf15 GRE2	4:122373427-122374173	390	402	MA0770.1	HSF2
Klf15 GRE2	4:122373427-122374173	475	487	MA0770.1	HSF2
Klf15 GRE2	4:122373427-122374173	390	402	MA0771.1	HSF4
Klf15 GRE2	4:122373427-122374173	243	252	MA0824.1	ID4
Klf15 GRE2	4:122373427-122374173	94	103	MA0824.1	ID4
Klf15 GRE2	4:122373427-122374173	184	198	MA0742.1	Klf12
Klf15 GRE2	4:122373427-122374173	86	96	MA0741.1	KLF16
Klf15 GRE2	4:122373427-122374173	86	95	MA0599.1	KLF5
Klf15 GRE2	4:122373427-122374173	633	641	MA0619.1	LIN54
Klf15 GRE2	4:122373427-122374173	528	539	MA0117.2	Mafb
Klf15 GRE2	4:122373427-122374173	527	534	MA0117.1	Mafb
Klf15 GRE2	4:122373427-122374173	516	527	MA0052.3	MEF2A
Klf15 GRE2	4:122373427-122374173	517	526	MA0052.1	MEF2A
Klf15 GRE2	4:122373427-122374173	516	527	MA0660.1	MEF2B
Klf15 GRE2	4:122373427-122374173	516	527	MA0773.1	MEF2D
Klf15 GRE2	4:122373427-122374173	525	539	MA0498.1	Meis1
Klf15 GRE2	4:122373427-122374173	526	533	MA0774.1	MEIS2
Klf15 GRE2	4:122373427-122374173	1	10	MA0665.1	MSC
Klf15 GRE2	4:122373427-122374173	1	10	MA0665.1	MSC
Klf15 GRE2	4:122373427-122374173	243	252	MA0665.1	MSC
Klf15 GRE2	4:122373427-122374173	374	383	MA0100.2	Myb
Klf15 GRE2	4:122373427-122374173	1	10	MA0667.1	MYF6
Klf15 GRE2	4:122373427-122374173	1	10	MA0667.1	MYF6
Klf15 GRE2	4:122373427-122374173	243	252	MA0667.1	MYF6
Klf15 GRE2	4:122373427-122374173	243	252	MA0667.1	MYF6
Klf15 GRE2	4:122373427-122374173	1	13	MA0499.1	Myod1
Klf15 GRE2	4:122373427-122374173	243	255	MA0499.1	Myod1
Klf15 GRE2	4:122373427-122374173	100	112	MA0499.1	Myod1
Klf15 GRE2	4:122373427-122374173	231	241	MA0500.1	Myog
Klf15 GRE2	4:122373427-122374173	1	11	MA0500.1	Myog
Klf15 GRE2	4:122373427-122374173	199	208	MA0057.1	MZF1(var.2)
Klf15 GRE2	4:122373427-122374173	361	370	MA0623.1	Neurog1
Klf15 GRE2	4:122373427-122374173	314	328	MA0150.2	Nfe2l2
Klf15 GRE2	4:122373427-122374173	156	169	MA0119.1	NFIC::TLX1
Klf15 GRE2	4:122373427-122374173	155	168	MA0119.1	NFIC::TLX1
Klf15 GRE2	4:122373427-122374173	230	241	MA0048.1	NHLH1
Klf15 GRE2	4:122373427-122374173	231	240	MA0048.2	NHLH1
Klf15 GRE2	4:122373427-122374173	99	110	MA0048.1	NHLH1
Klf15 GRE2	4:122373427-122374173	230	241	MA0048.1	NHLH1
Klf15 GRE2	4:122373427-122374173	100	109	MA0048.2	NHLH1
Klf15 GRE2	4:122373427-122374173	231	240	MA0048.2	NHLH1
Klf15 GRE2	4:122373427-122374173	253	269	MA0115.1	NR1H2::RXRA
Klf15 GRE2	4:122373427-122374173	705	718	MA0677.1	Nr2f6
Klf15 GRE2	4:122373427-122374173	445	462	MA0113.1	NR3C1
Klf15 GRE2	4:122373427-122374173	446	460	MA0113.2	NR3C1
Klf15 GRE2	4:122373427-122374173	445	461	MA0113.3	NR3C1
Klf15 GRE2	4:122373427-122374173	445	461	MA0113.3	NR3C1
Klf15 GRE2	4:122373427-122374173	445	461	MA0727.1	NR3C2
Klf15 GRE2	4:122373427-122374173	445	461	MA0727.1	NR3C2
Klf15 GRE2	4:122373427-122374173	710	724	MA0505.1	Nr5a2
Klf15 GRE2	4:122373427-122374173	598	612	MA0505.1	Nr5a2
Klf15 GRE2	4:122373427-122374173	529	539	MA0842.1	NRL
Klf15 GRE2	4:122373427-122374173	34	63	MA0068.1	Pax4
Klf15 GRE2	4:122373427-122374173	544	562	MA0014.2	PAX5
Klf15 GRE2	4:122373427-122374173	242	253	MA0782.1	PKNOX1
Klf15 GRE2	4:122373427-122374173	521	532	MA0782.1	PKNOX1
Klf15 GRE2	4:122373427-122374173	521	532	MA0782.1	PKNOX1
Klf15 GRE2	4:122373427-122374173	242	253	MA0783.1	PKNOX2
Klf15 GRE2	4:122373427-122374173	521	532	MA0783.1	PKNOX2
Klf15 GRE2	4:122373427-122374173	521	532	MA0783.1	PKNOX2
Klf15 GRE2	4:122373427-122374173	528	539	MA0783.1	PKNOX2
Klf15 GRE2	4:122373427-122374173	324	336	MA0507.1	POU2F2
Klf15 GRE2	4:122373427-122374173	674	683	MA0793.1	POU6F2
Klf15 GRE2	4:122373427-122374173	705	719	MA0065.2	Pparg::Rxra
Klf15 GRE2	4:122373427-122374173	251	270	MA0065.1	PPARG::RXRA
Klf15 GRE2	4:122373427-122374173	11	27	MA0159.1	RARA::RXRA
Klf15 GRE2	4:122373427-122374173	140	158	MA0138.1	REST
Klf15 GRE2	4:122373427-122374173	554	574	MA0138.2	REST
Klf15 GRE2	4:122373427-122374173	212	230	MA0138.1	REST
Klf15 GRE2	4:122373427-122374173	607	627	MA0138.2	REST
Klf15 GRE2	4:122373427-122374173	608	626	MA0138.1	REST
Klf15 GRE2	4:122373427-122374173	214	228	MA0510.1	RFX5
Klf15 GRE2	4:122373427-122374173	641	651	MA0002.2	RUNX1
Klf15 GRE2	4:122373427-122374173	715	725	MA0002.2	RUNX1
Klf15 GRE2	4:122373427-122374173	715	725	MA0002.1	RUNX1
Klf15 GRE2	4:122373427-122374173	712	726	MA0511.1	RUNX2
Klf15 GRE2	4:122373427-122374173	717	725	MA0511.2	RUNX2
Klf15 GRE2	4:122373427-122374173	638	652	MA0511.1	RUNX2
Klf15 GRE2	4:122373427-122374173	716	725	MA0684.1	RUNX3
Klf15 GRE2	4:122373427-122374173	642	651	MA0684.1	RUNX3
Klf15 GRE2	4:122373427-122374173	254	267	MA0512.2	Rxra
Klf15 GRE2	4:122373427-122374173	244	252	MA0745.1	SNAI2
Klf15 GRE2	4:122373427-122374173	95	103	MA0745.1	SNAI2
Klf15 GRE2	4:122373427-122374173	426	433	MA0143.3	Sox2
Klf15 GRE2	4:122373427-122374173	426	435	MA0514.1	Sox3
Klf15 GRE2	4:122373427-122374173	426	435	MA0515.1	Sox6
Klf15 GRE2	4:122373427-122374173	86	96	MA0079.3	SP1
Klf15 GRE2	4:122373427-122374173	87	96	MA0079.2	SP1
Klf15 GRE2	4:122373427-122374173	196	205	MA0079.1	SP1
Klf15 GRE2	4:122373427-122374173	86	100	MA0516.1	SP2
Klf15 GRE2	4:122373427-122374173	265	279	MA0516.1	SP2
Klf15 GRE2	4:122373427-122374173	86	96	MA0746.1	SP3
Klf15 GRE2	4:122373427-122374173	83	99	MA0685.1	SP4
Klf15 GRE2	4:122373427-122374173	448	458	MA0686.1	SPDEF
Klf15 GRE2	4:122373427-122374173	270	283	MA0080.4	SPI1
Klf15 GRE2	4:122373427-122374173	400	406	MA0081.1	SPIB
Klf15 GRE2	4:122373427-122374173	190	200	MA0111.1	Spz1
Klf15 GRE2	4:122373427-122374173	386	400	MA0137.2	STAT1
Klf15 GRE2	4:122373427-122374173	388	398	MA0137.3	STAT1
Klf15 GRE2	4:122373427-122374173	386	400	MA0137.2	STAT1
Klf15 GRE2	4:122373427-122374173	388	398	MA0144.2	STAT3
Klf15 GRE2	4:122373427-122374173	388	397	MA0144.1	Stat3
Klf15 GRE2	4:122373427-122374173	363	373	MA0144.2	STAT3
Klf15 GRE2	4:122373427-122374173	388	398	MA0144.2	STAT3
Klf15 GRE2	4:122373427-122374173	479	489	MA0144.2	STAT3
Klf15 GRE2	4:122373427-122374173	480	489	MA0144.1	Stat3
Klf15 GRE2	4:122373427-122374173	479	488	MA0144.1	Stat3
Klf15 GRE2	4:122373427-122374173	385	398	MA0518.1	Stat4
Klf15 GRE2	4:122373427-122374173	387	397	MA0519.1	Stat5a::Stat5b
Klf15 GRE2	4:122373427-122374173	389	399	MA0519.1	Stat5a::Stat5b
Klf15 GRE2	4:122373427-122374173	1	12	MA0091.1	TAL1::TCF3
Klf15 GRE2	4:122373427-122374173	359	370	MA0091.1	TAL1::TCF3
Klf15 GRE2	4:122373427-122374173	1	11	MA0521.1	Tcf12
Klf15 GRE2	4:122373427-122374173	231	241	MA0521.1	Tcf12
Klf15 GRE2	4:122373427-122374173	241	254	MA0832.1	Tcf21
Klf15 GRE2	4:122373427-122374173	99	109	MA0522.1	Tcf3
Klf15 GRE2	4:122373427-122374173	94	104	MA0522.1	Tcf3
Klf15 GRE2	4:122373427-122374173	94	103	MA0522.2	TCF3
Klf15 GRE2	4:122373427-122374173	243	252	MA0522.2	TCF3
Klf15 GRE2	4:122373427-122374173	243	252	MA0830.1	TCF4
Klf15 GRE2	4:122373427-122374173	94	103	MA0830.1	TCF4
Klf15 GRE2	4:122373427-122374173	253	266	MA0523.1	TCF7L2
Klf15 GRE2	4:122373427-122374173	1	10	MA0691.1	TFAP4
Klf15 GRE2	4:122373427-122374173	1	10	MA0691.1	TFAP4
Klf15 GRE2	4:122373427-122374173	231	240	MA0691.1	TFAP4
Klf15 GRE2	4:122373427-122374173	231	240	MA0691.1	TFAP4
Klf15 GRE2	4:122373427-122374173	521	532	MA0796.1	TGIF1
Klf15 GRE2	4:122373427-122374173	521	532	MA0796.1	TGIF1
Klf15 GRE2	4:122373427-122374173	242	253	MA0796.1	TGIF1
Klf15 GRE2	4:122373427-122374173	242	253	MA0797.1	TGIF2
Klf15 GRE2	4:122373427-122374173	521	532	MA0797.1	TGIF2
Klf15 GRE2	4:122373427-122374173	521	532	MA0797.1	TGIF2
Klf15 GRE2	4:122373427-122374173	261	272	MA0695.1	ZBTB7C
Klf15 GRE2	4:122373427-122374173	93	101	MA0103.2	ZEB1
Klf15 GRE2	4:122373427-122374173	100	113	MA0146.2	Zfx
Klf15 GRE2	4:122373427-122374173	100	113	MA0146.1	Zfx
Klf15 GRE2	4:122373427-122374173	197	217	MA0528.1	ZNF263
Klf15 GRE2	4:122373427-122374173	194	214	MA0528.1	ZNF263
Klf15 GRE2	4:122373427-122374173	191	211	MA0528.1	ZNF263
Klf15 GRE2	4:122373427-122374173	43	63	MA0528.1	ZNF263
Klf15 GRE2	4:122373427-122374173	38	58	MA0528.1	ZNF263
Klf15 GRE2	4:122373427-122374173	212	226	MA0116.1	Znf423
Klf15 GRE2	4:122373427-122374173	284	298	MA0116.1	Znf423
